# Supplementary material for: The Rumen Bacterial Community in Dairy Cows Is Correlated to Production Traits During Freshening Period
Source: Front Microbiol. 2021 Mar 4;12:630605. doi: 10.3389/fmicb.2021.630605 (PMC7969525; doi:10.3389/fmicb.2021.630605)
Supplement: Supplementary file 1 [file Data_Sheet_1.xlsx]

## Sheet: core OTUs in fresh cows
phylum	family	genus	OTUs	Fresh1d	Fresh14d	SEM	P. wilcoxon	HFI1d_1	HFI1d_2	HFI1d_3	HFI1d_4	HFI1d_5	HFI1d_6	HFI1d_7	HFI1d_8	HFI1d_9	HFI1d_10	LFI1d_1	LFI1d_2	LFI1d_3	LFI1d_4	LFI1d_5	LFI1d_6	LFI1d_7	LFI1d_8	LFI1d_9	LFI1d_10	HFI14d_1	HFI14d_2	HFI14d_3	HFI14d_4	HFI14d_5	HFI14d_6	HFI14d_7	HFI14d_8	HFI14d_9	HFI14d_10	LFI14d_1	LFI14d_2	LFI14d_3	LFI14d_4	LFI14d_5	LFI14d_6	LFI14d_7	LFI14d_8	LFI14d_9	LFI14d_10
Bacteroidetes	Prevotellaceae	Prevotella_1	OTU1050	0.0317965	0.00209187	0.00320923	1.3e-05	0.0209188	0.00418375	0.016735	0.0251025	0.03347	0.0292863	0.0083675	0.0209188	0.0376538	0.0753075	0.0292863	0.0292863	0.0209188	0.0418375	0.0418375	0.0543888	0.0209188	0.0711238	0.0125513	0.0418375	0	0	0.016735	0	0	0	0	0	0	0.016735	0.00418375	0	0	0	0	0.00418375	0	0	0	0
Bacteroidetes	Bacteroidales_BS11_gut_group	f_Bacteroidales_BS11_gut_group	OTU1057	0.0414191	0.00209187	0.00578089	1.3e-05	0.016735	0.016735	0.0251025	0.0543888	0.0376538	0.154799	0.00418375	0.03347	0.0083675	0.0251025	0.016735	0.146431	0.0962263	0.0376538	0.0125513	0.0125513	0.0251025	0.00418375	0.03347	0.06694	0	0	0.00418375	0	0	0	0.0209188	0	0	0	0.016735	0	0	0	0	0	0	0	0	0
Bacteroidetes	Rikenellaceae	f_Rikenellaceae	OTU1059	0.179692	0.0158983	0.0167863	1.3e-05	0.230106	0.158983	0.10041	0.117145	0.40164	0.125513	0.0125513	0.146431	0.196636	0.242658	0.26776	0.188269	0.376538	0.171534	0.0794913	0.121329	0.171534	0.158983	0.108778	0.217555	0.0083675	0.0083675	0.0125513	0.0125513	0.0753075	0.016735	0.0125513	0	0.0209188	0.0083675	0.0251025	0.00418375	0.0209188	0	0	0.0418375	0.0125513	0.0209188	0.0083675	0.0083675
Bacteroidetes	Prevotellaceae	Prevotella_1	OTU1081	0.0261484	0.0016735	0.00254394	1.3e-05	0.0585725	0.016735	0.0376538	0.016735	0.0376538	0.050205	0.00418375	0.0209188	0.0209188	0.0209188	0.03347	0.03347	0.0083675	0.016735	0.0292863	0.03347	0.0125513	0.0251025	0.0292863	0.016735	0	0	0.0251025	0.00418375	0	0	0	0	0	0	0.00418375	0	0	0	0	0	0	0	0	0
Bacteroidetes	Prevotellaceae	Prevotella_1	OTU1082	0.0397456	0.00083675	0.0041231	1.3e-05	0.0543888	0.00418375	0.0753075	0.0585725	0.0376538	0.0711238	0	0.0292863	0.0292863	0.0376538	0.03347	0.0083675	0.016735	0.0251025	0.0460213	0.0251025	0.0627563	0.0920425	0.050205	0.0376538	0	0	0.0083675	0	0	0	0	0	0	0	0.00418375	0	0	0	0	0.00418375	0	0	0	0
Bacteroidetes	Prevotellaceae	Prevotella_1	OTU1115	0.0119237	0.000209188	0.00148259	1.3e-05	0.0083675	0.00418375	0.0083675	0.0251025	0.0125513	0.0083675	0.00418375	0.0083675	0.0125513	0.0209188	0.0460213	0.00418375	0.0083675	0.00418375	0.00418375	0	0.016735	0.0209188	0.0083675	0.0125513	0	0	0.00418375	0	0	0	0	0	0	0	0	0	0	0	0	0	0	0	0	0
Bacteroidetes	Rikenellaceae	Rikenellaceae_RC9_gut_group	OTU1119	0.0349343	0.000418375	0.00545389	1.3e-05	0.125513	0.016735	0.0083675	0.0083675	0.0460213	0.0209188	0	0.0125513	0.0083675	0.0292863	0.154799	0.0962263	0.0251025	0.0083675	0.0083675	0.0585725	0.0125513	0.0083675	0.016735	0.03347	0	0	0.00418375	0	0.00418375	0	0	0	0	0	0	0	0	0	0	0	0	0	0	0
Bacteroidetes	Rikenellaceae	Rikenellaceae_RC9_gut_group	OTU1126	0.0297046	0.00104594	0.00363371	1.3e-05	0.0878588	0.0125513	0.016735	0.0083675	0.0418375	0.00418375	0	0.0292863	0.0251025	0.0376538	0.0711238	0.0125513	0.00418375	0.0209188	0.0292863	0.0083675	0.050205	0.0794913	0.0209188	0.03347	0	0	0	0	0.0083675	0	0	0	0	0	0.0083675	0	0	0.00418375	0	0	0	0	0	0
Bacteroidetes	Bacteroidales_BS11_gut_group	f_Bacteroidales_BS11_gut_group	OTU1147	0.0280311	0.00083675	0.00546922	1.3e-05	0.0083675	0.0125513	0.0292863	0.00418375	0.0418375	0.016735	0.0083675	0.0376538	0.0418375	0.0251025	0.0125513	0.0083675	0.00418375	0.0083675	0.016735	0.213371	0.0083675	0.0292863	0.00418375	0.0292863	0	0	0.00418375	0	0	0	0.00418375	0	0	0.00418375	0	0	0	0	0	0.00418375	0	0	0	0
Bacteroidetes	Prevotellaceae	Prevotella_1	OTU1150	0.0106686	0.000209188	0.00118144	1.3e-05	0.016735	0.0083675	0	0.016735	0.0083675	0.0083675	0.00418375	0.00418375	0.0209188	0.0125513	0.0083675	0.0083675	0	0.00418375	0.0125513	0.0251025	0.016735	0.0083675	0.00418375	0.0251025	0	0	0	0	0	0	0	0.00418375	0	0	0	0	0	0	0	0	0	0	0	0
Bacteroidetes	Rikenellaceae	Rikenellaceae_RC9_gut_group	OTU1196	0.0202912	0.000209188	0.00277822	1.3e-05	0.0418375	0.0251025	0.00418375	0.03347	0.0292863	0.00418375	0	0.00418375	0.0125513	0.016735	0.0083675	0.0460213	0.0794913	0.0460213	0	0.016735	0.016735	0.00418375	0.0125513	0.00418375	0	0	0	0	0.00418375	0	0	0	0	0	0	0	0	0	0	0	0	0	0	0
Bacteroidetes	Prevotellaceae	Prevotella_1	OTU1213	0.0278219	0.00188269	0.00279432	1.3e-05	0.0292863	0.0125513	0.03347	0.0418375	0.016735	0.00418375	0.0083675	0.0125513	0.0418375	0.0418375	0.03347	0.0292863	0.0125513	0.0083675	0.0627563	0.0292863	0.03347	0.0292863	0.016735	0.0585725	0	0	0.0083675	0	0	0	0.00418375	0	0	0	0.016735	0	0.00418375	0	0	0.00418375	0	0	0	0
Bacteroidetes	Prevotellaceae	Prevotella_1	OTU1247	0.0198728	0.000627563	0.00216541	1.3e-05	0.0251025	0.0209188	0.0209188	0.016735	0.0083675	0.016735	0.00418375	0.0083675	0.0209188	0.0125513	0.0251025	0.0209188	0.00418375	0.0209188	0.016735	0.0251025	0.06694	0.0292863	0.0292863	0.00418375	0	0	0.00418375	0	0	0	0	0	0	0.00418375	0.00418375	0	0	0	0	0	0	0	0	0
Bacteroidetes	Bacteroidales_UCG-001	f_Bacteroidales_UCG-001	OTU1338	0.0165258	0.00083675	0.00190306	1.3e-05	0.0209188	0.00418375	0.00418375	0.0418375	0.0251025	0.0209188	0	0.0125513	0.0083675	0.0125513	0.0209188	0.050205	0.0251025	0.0125513	0.0083675	0.0251025	0.00418375	0.016735	0.0083675	0.0083675	0	0	0	0	0.00418375	0	0.00418375	0	0	0	0.0083675	0	0	0	0	0	0	0	0	0
Bacteroidetes	Rikenellaceae	Rikenellaceae_RC9_gut_group	OTU1366	0.0757259	0.00753075	0.00742232	1.3e-05	0.121329	0.0292863	0.13388	0.0627563	0.06694	0.0251025	0.0292863	0.0209188	0.125513	0.0585725	0.154799	0.0627563	0.0083675	0.0627563	0.0460213	0.0585725	0.0878588	0.154799	0.0962263	0.108778	0.0083675	0.0083675	0.0083675	0.0125513	0.0251025	0	0.0083675	0.0125513	0	0.016735	0.0083675	0.00418375	0.0125513	0	0	0.0125513	0	0.0083675	0.00418375	0
Firmicutes	Veillonellaceae	Veillonellaceae_UCG-001	OTU1422	0.281357	0.0533428	0.0268364	1.3e-05	0.179901	0.309598	0.376538	0.26776	0.225923	0.410008	0.0753075	0.330516	0.142248	0.146431	0.163166	0.573174	0.146431	0.372354	0.242658	0.246841	0.820015	0.263576	0.196636	0.138064	0.0460213	0.0418375	0.10041	0.0292863	0.20082	0.0083675	0.0376538	0.03347	0.03347	0.0962263	0.06694	0.03347	0.0209188	0.0292863	0.0209188	0.0711238	0.0543888	0.0627563	0.0627563	0.016735
Bacteroidetes	Prevotellaceae	Prevotella_1	OTU1454	0.0230106	0.00125512	0.0024968	1.3e-05	0.016735	0	0.016735	0.0460213	0.016735	0.00418375	0.0083675	0.0585725	0.0125513	0.0376538	0.0209188	0.0209188	0.0083675	0.0209188	0.0251025	0.050205	0.0376538	0.03347	0.0125513	0.0125513	0	0.00418375	0.0083675	0	0	0	0	0	0	0.00418375	0	0	0.0083675	0	0	0	0	0	0	0
Bacteroidetes	Bacteroidales_Incertae_Sedis	Phocaeicola	OTU1758	0.070287	0.00606644	0.00686021	1.3e-05	0.108778	0.0376538	0.0083675	0.0543888	0.0585725	0.104594	0.0251025	0.0418375	0.0543888	0.03347	0.138064	0.104594	0.0920425	0.0627563	0.0418375	0.112961	0.0418375	0.142248	0.112961	0.0292863	0	0.0083675	0.0292863	0	0.0125513	0	0.0125513	0.0083675	0.0083675	0.00418375	0.0251025	0	0.00418375	0	0	0	0.00418375	0.00418375	0	0
Bacteroidetes	Marinilabiaceae	f_Marinilabiaceae	OTU1759	0.0972722	0.00418375	0.0153854	1.3e-05	0.0418375	0.0292863	0.0209188	0.0753075	0.305414	0.117145	0.0209188	0.0209188	0.0251025	0.050205	0.0460213	0.271944	0.456029	0.188269	0.016735	0.0292863	0.0125513	0.0251025	0.0209188	0.171534	0	0.0083675	0.0083675	0	0.0209188	0.00418375	0	0	0.00418375	0.016735	0.016735	0	0	0	0	0.00418375	0	0	0	0
Bacteroidetes	Bacteroidales_RF16_group	f_Bacteroidales_RF16_group	OTU1782	0.0280311	0.00146431	0.00443371	1.3e-05	0.016735	0.00418375	0.10041	0.00418375	0.016735	0.0125513	0.0125513	0.050205	0.00418375	0.0083675	0.0209188	0.0543888	0.138064	0.0376538	0.00418375	0.0251025	0.0209188	0.00418375	0.0125513	0.0125513	0	0.00418375	0	0	0	0	0	0	0	0.00418375	0.0209188	0	0	0	0	0	0	0	0	0
Bacteroidetes	Rikenellaceae	Rikenellaceae_RC9_gut_group	OTU1806	0.0556439	0.00376538	0.00612506	1.3e-05	0.0794913	0.0209188	0.0251025	0.108778	0.050205	0.0543888	0.016735	0.0460213	0.03347	0.06694	0.0460213	0.142248	0.0125513	0.129696	0.016735	0.0418375	0.03347	0.108778	0.0460213	0.03347	0	0	0.0083675	0	0.0585725	0	0	0	0	0.0083675	0	0	0	0	0	0	0	0	0	0
Bacteroidetes	Rikenellaceae	Rikenellaceae_RC9_gut_group	OTU1933	0.0205004	0.000627563	0.00236852	1.3e-05	0.0376538	0.0083675	0.0125513	0.0083675	0.0627563	0.0125513	0.016735	0.0292863	0.0125513	0	0.03347	0.0292863	0.016735	0.016735	0.0125513	0.0083675	0.00418375	0.016735	0.0209188	0.050205	0	0	0.00418375	0	0	0	0	0	0	0.0083675	0	0	0	0	0	0	0	0	0	0
Firmicutes	Christensenellaceae	Christensenellaceae_R-7_group	OTU2108	0.248306	0.0462304	0.0214344	1.3e-05	0.284495	0.188269	0.205004	0.179901	0.3347	0.376538	0.0627563	0.246841	0.217555	0.297046	0.414191	0.154799	0.581541	0.242658	0.0878588	0.129696	0.355619	0.138064	0.213371	0.255209	0.00418375	0.083675	0.0878588	0.0376538	0.0125513	0.0460213	0.03347	0.0794913	0.0543888	0.0543888	0.129696	0.016735	0.0209188	0.00418375	0.016735	0.104594	0.0418375	0.0209188	0.050205	0.0251025
Firmicutes	Ruminococcaceae	Ruminococcaceae_NK4A214_group	OTU2110	1.67434	0.676303	0.100019	1.3e-05	1.77809	1.34717	1.47686	1.17145	1.66095	2.14208	1.8032	1.72371	1.45595	2.43494	2.41402	1.25094	1.90779	1.57309	1.01247	1.02084	2.17973	1.25094	1.37645	2.50607	0.648481	0.63593	1.05431	0.853485	0.13388	0.949711	0.840934	0.987365	0.631746	0.543888	0.673584	0.882771	0.820015	0.184085	0.221739	1.09614	0.497866	0.577358	0.845118	0.447661
Firmicutes	Ruminococcaceae	Ruminococcaceae_NK4A214_group	OTU2135	0.213371	0.0305414	0.0235988	1.3e-05	0.518785	0.0962263	0.0794913	0.213371	0.56899	0.284495	0.0794913	0.0753075	0.0878588	0.175718	0.209188	0.338884	0.460213	0.460213	0.06694	0.0962263	0.06694	0.16735	0.121329	0.10041	0.0251025	0.0460213	0.050205	0.0292863	0.0125513	0.0627563	0.0209188	0.0460213	0.03347	0.0292863	0.0083675	0.0418375	0.016735	0	0.016735	0.0711238	0.0209188	0.0376538	0.0251025	0.016735
Firmicutes	Christensenellaceae	f_Christensenellaceae	OTU2141	0.0866036	0.00271944	0.00852082	1.3e-05	0.121329	0.0543888	0.0292863	0.0418375	0.104594	0.179901	0.03347	0.0794913	0.0794913	0.104594	0.0920425	0.0460213	0.175718	0.104594	0.0251025	0.03347	0.0711238	0.0794913	0.150615	0.125513	0	0	0.016735	0	0.0209188	0	0.00418375	0	0	0	0	0.00418375	0.00418375	0	0	0	0	0.00418375	0	0
Firmicutes	Ruminococcaceae	Ruminococcaceae_V9D2013_group	OTU2167	0.0217555	0.000209188	0.00276501	1.3e-05	0.0209188	0.016735	0.00418375	0.0251025	0.0753075	0.0460213	0	0.0209188	0	0.0292863	0.00418375	0.0418375	0.0460213	0.0376538	0.0083675	0.00418375	0.00418375	0.0125513	0.0209188	0.016735	0	0	0	0	0.00418375	0	0	0	0	0	0	0	0	0	0	0	0	0	0	0
Firmicutes	Christensenellaceae	Christensenellaceae_R-7_group	OTU2192	0.016735	0.00083675	0.00171326	1.3e-05	0.0209188	0.00418375	0.016735	0.00418375	0.016735	0.0083675	0.0125513	0.0125513	0.0083675	0.0125513	0.03347	0.0083675	0.03347	0.0251025	0.0083675	0.0125513	0.0209188	0.0376538	0.0209188	0.016735	0	0	0	0	0.016735	0	0	0	0	0	0	0	0	0	0	0	0	0	0	0
Firmicutes	Christensenellaceae	Christensenellaceae_R-7_group	OTU2217	0.00983181	0.000627563	0.00115794	1.3e-05	0.0125513	0.00418375	0.0083675	0.0083675	0.03347	0.0209188	0.0125513	0.0125513	0.00418375	0.00418375	0.00418375	0.00418375	0.0209188	0.016735	0.00418375	0.00418375	0.00418375	0.00418375	0.0083675	0.00418375	0	0	0	0	0.00418375	0	0	0.00418375	0	0	0	0	0	0	0	0.00418375	0	0	0	0
Firmicutes	Lachnospiraceae	f_Lachnospiraceae	OTU2821	0.00104594	0.119237	0.0122744	1.3e-05	0	0	0	0	0	0	0	0	0	0	0	0	0	0	0.016735	0	0	0	0.00418375	0	0.0585725	0.104594	0.158983	0.129696	0	0.175718	0	0.104594	0.0209188	0.209188	0.142248	0.10041	0.0460213	0.209188	0.26776	0.125513	0.121329	0.163166	0.0962263	0.150615
Firmicutes	Lachnospiraceae	Roseburia	OTU2900	0.00271944	0.216509	0.0270973	1.3e-05	0	0.00418375	0	0	0	0	0.0125513	0	0	0.00418375	0	0	0	0	0.016735	0	0.016735	0	0	0	0.384905	0.26776	0.0962263	0.0627563	0.0125513	0.259393	0.03347	0.246841	0.03347	0.06694	0.016735	0.594093	0.506234	0.50205	0.451845	0.03347	0.188269	0.0418375	0.188269	0.343068
Firmicutes	Veillonellaceae	f_Veillonellaceae	OTU291	0.00230106	0.546607	0.0669188	1.3e-05	0	0	0	0	0	0	0	0	0	0	0	0	0	0	0.0083675	0	0.03347	0	0	0.00418375	0.799096	0.163166	0.656849	0.26776	0	0.648481	0.0376538	1.09196	0.108778	0.0292863	0.326333	1.29278	0.447661	1.31788	0.953895	0.0962263	0.456029	0.0794913	0.97063	1.18819
Firmicutes	Lachnospiraceae	Lachnospiraceae_XPB1014_group	OTU2941	0.0575266	0.00230106	0.00563414	1.3e-05	0.0920425	0.0418375	0.0585725	0.0543888	0.06694	0.146431	0.016735	0.0460213	0.016735	0.06694	0.0543888	0.0627563	0.10041	0.0753075	0.0585725	0.0209188	0.03347	0.0627563	0.0543888	0.0209188	0	0	0.00418375	0	0	0	0.0125513	0	0.00418375	0	0.0209188	0	0	0	0	0.00418375	0	0	0	0
Firmicutes	Ruminococcaceae	Anaerotruncus	OTU2979	0.0843026	0.0150615	0.00680767	1.3e-05	0.104594	0.0627563	0.0585725	0.0543888	0.138064	0.121329	0.050205	0.083675	0.10041	0.129696	0.0753075	0.03347	0.13388	0.0794913	0.03347	0.0543888	0.129696	0.104594	0.0711238	0.06694	0.016735	0.0083675	0.016735	0.016735	0.0083675	0.0209188	0.0083675	0.0083675	0.0125513	0.0251025	0.00418375	0.0418375	0.0125513	0.00418375	0.00418375	0.0418375	0.0292863	0.0125513	0	0.0083675
Firmicutes	Ruminococcaceae	f_Ruminococcaceae	OTU2989	0.0223831	0.00125512	0.00226636	1.3e-05	0.0209188	0.0083675	0.0083675	0.0292863	0.03347	0.0460213	0.0125513	0.016735	0.0418375	0.0209188	0.0209188	0.0460213	0.0376538	0.0251025	0	0.016735	0.0083675	0.0209188	0.0125513	0.0209188	0	0	0	0	0.016735	0	0	0	0	0.00418375	0.00418375	0	0	0	0	0	0	0	0	0
Firmicutes	Veillonellaceae	f_Veillonellaceae	OTU573	0.000209188	0.29349	0.037822	1.3e-05	0	0	0	0	0	0	0	0	0	0	0	0	0	0	0	0	0.00418375	0	0	0	0.330516	0.0794913	0.443478	0.20082	0	0.326333	0.0292863	0.681951	0.03347	0	0.125513	0.631746	0.184085	0.773994	0.447661	0.0292863	0.255209	0.0209188	0.497866	0.778178
Bacteroidetes	Bacteroidales_BS11_gut_group	f_Bacteroidales_BS11_gut_group	OTU613	0.193917	0.00292862	0.0353698	1.3e-05	0.0418375	0.0125513	0.0083675	0.0460213	0.410008	0.744708	0.0543888	0.0711238	0.0251025	0.03347	0.217555	0.108778	0.928793	0.80328	0.0083675	0.142248	0.0418375	0.0543888	0.0920425	0.03347	0	0	0.00418375	0	0.016735	0	0.00418375	0	0	0.0083675	0.0209188	0	0.00418375	0	0	0	0	0	0	0
Bacteroidetes	Bacteroidales_BS11_gut_group	f_Bacteroidales_BS11_gut_group	OTU616	0.0462304	0.00188269	0.00541313	1.3e-05	0.0083675	0.0418375	0.0920425	0.0083675	0.03347	0.10041	0.0083675	0.112961	0.0585725	0.0627563	0.129696	0.03347	0.050205	0.0251025	0.0125513	0.03347	0.050205	0.0083675	0.03347	0.0209188	0	0	0	0	0.0083675	0	0	0	0	0.0083675	0.0209188	0	0	0	0	0	0	0	0	0
Bacteroidetes	Bacteroidales_BS11_gut_group	f_Bacteroidales_BS11_gut_group	OTU617	0.087022	0.00606644	0.00933015	1.3e-05	0.259393	0.050205	0.0083675	0.108778	0.146431	0.10041	0.0418375	0.050205	0.108778	0.125513	0.0418375	0.0460213	0.158983	0.10041	0.0460213	0.06694	0.0460213	0.0627563	0.0209188	0.150615	0.00418375	0.00418375	0.0125513	0	0.00418375	0	0.0209188	0	0	0.0251025	0.0251025	0	0.00418375	0	0	0.0209188	0	0	0	0
Bacteroidetes	Bacteroidales_BS11_gut_group	f_Bacteroidales_BS11_gut_group	OTU624	0.0430926	0.0016735	0.00414482	1.3e-05	0.0083675	0.0418375	0.00418375	0.06694	0.050205	0.0711238	0.0209188	0.0251025	0.03347	0.0585725	0.0753075	0.0209188	0.03347	0.0794913	0.0292863	0.06694	0.0543888	0.0376538	0.0543888	0.0292863	0	0	0.00418375	0	0	0	0	0	0.00418375	0.0083675	0.0083675	0	0	0	0	0.0083675	0	0	0	0
0	0	0	OTU628	0.0286587	0.000418375	0.0035227	1.3e-05	0.0125513	0.016735	0.0083675	0.0585725	0.0418375	0.0460213	0	0.00418375	0.00418375	0.0292863	0.0083675	0.0585725	0.0585725	0.0753075	0.0083675	0.0292863	0.00418375	0.00418375	0.0543888	0.050205	0	0	0	0	0.0083675	0	0	0	0	0	0	0	0	0	0	0	0	0	0	0
Bacteroidetes	Bacteroidales_BS11_gut_group	f_Bacteroidales_BS11_gut_group	OTU647	0.0376538	0.00104594	0.00401595	1.3e-05	0.0083675	0.0418375	0.00418375	0.0376538	0.0962263	0.0460213	0	0.0292863	0.0376538	0.03347	0.0292863	0.050205	0.0376538	0.0376538	0	0.06694	0.03347	0.0292863	0.0627563	0.0711238	0	0	0	0	0.0209188	0	0	0	0	0	0	0	0	0	0	0	0	0	0	0
Bacteroidetes	Prevotellaceae	Prevotella_7	OTU657	0.00083675	1.06435	0.239582	1.3e-05	0	0.00418375	0	0	0	0	0	0.00418375	0	0	0	0	0	0	0	0	0	0	0	0.0083675	0.129696	0.0460213	0.0962263	0.0083675	0.0125513	3.04159	0.0292863	0.443478	0.03347	0.0125513	0.10041	0.36817	0.108778	7.74412	1.46013	0.0209188	4.21304	0.0209188	0.0209188	3.37629
Bacteroidetes	Bacteroidales_BS11_gut_group	f_Bacteroidales_BS11_gut_group	OTU663	0.0108778	0.000209188	0.00154513	1.3e-05	0.0460213	0.00418375	0.00418375	0.03347	0.0209188	0.016735	0	0.00418375	0.0125513	0.0125513	0.016735	0.00418375	0.0125513	0.00418375	0.00418375	0.00418375	0	0.00418375	0.0083675	0.00418375	0	0	0	0	0	0	0.00418375	0	0	0	0	0	0	0	0	0	0	0	0	0
Bacteroidetes	Bacteroidales_BS11_gut_group	f_Bacteroidales_BS11_gut_group	OTU667	0.0615011	0.00271944	0.00703176	1.3e-05	0.0585725	0.0292863	0.0209188	0.0209188	0.10041	0.209188	0.0083675	0.0711238	0.0794913	0.06694	0.112961	0.0251025	0.0376538	0.0920425	0.016735	0.0585725	0.0543888	0.03347	0.0292863	0.104594	0	0	0.00418375	0	0.016735	0	0	0	0	0.0083675	0.00418375	0	0.00418375	0	0	0.0125513	0	0	0.00418375	0
Bacteroidetes	Bacteroidales_BS11_gut_group	f_Bacteroidales_BS11_gut_group	OTU668	0.0269852	0.000627563	0.00365468	1.3e-05	0.016735	0.00418375	0	0.050205	0.104594	0.0878588	0	0.0125513	0.0251025	0.0251025	0.0292863	0.00418375	0.0209188	0.03347	0.0251025	0.0209188	0.016735	0.0209188	0.0083675	0.03347	0	0	0	0	0.0125513	0	0	0	0	0	0	0	0	0	0	0	0	0	0	0
Bacteroidetes	Bacteroidales_BS11_gut_group	f_Bacteroidales_BS11_gut_group	OTU675	0.0889047	0.00857669	0.00855258	1.3e-05	0.0585725	0.0418375	0.0292863	0.083675	0.117145	0.196636	0.03347	0.112961	0.06694	0.117145	0.150615	0.0920425	0.0878588	0.154799	0.0125513	0.108778	0.0627563	0.0711238	0.0292863	0.150615	0	0.00418375	0.0125513	0	0.0460213	0	0.0209188	0.00418375	0.0083675	0.0209188	0.0251025	0	0.016735	0	0	0.00418375	0	0.0083675	0	0
Bacteroidetes	Bacteroidales_BS11_gut_group	f_Bacteroidales_BS11_gut_group	OTU734	0.12363	0.00794913	0.0126634	1.3e-05	0.251025	0.0543888	0.0585725	0.083675	0.225923	0.271944	0.0083675	0.146431	0.10041	0.158983	0.142248	0.050205	0.0794913	0.230106	0.0251025	0.150615	0.13388	0.050205	0.083675	0.16735	0	0	0.0083675	0	0.0209188	0	0.0209188	0	0	0.0418375	0.03347	0	0.016735	0	0	0.0083675	0	0.0083675	0	0
Bacteroidetes	Rikenellaceae	Rikenellaceae_RC9_gut_group	OTU772	0.257301	0.0205004	0.0257264	1.3e-05	0.648481	0.146431	0.179901	0.158983	0.543888	0.317965	0.0251025	0.255209	0.179901	0.179901	0.414191	0.20082	0.380721	0.276128	0.0376538	0.351435	0.171534	0.259393	0.112961	0.305414	0.00418375	0.016735	0.03347	0.0292863	0.06694	0.00418375	0.0543888	0.00418375	0	0.0585725	0.0418375	0	0.0125513	0.0125513	0	0.0209188	0.0125513	0.0209188	0.0125513	0.00418375
Bacteroidetes	Prevotellaceae	Prevotella_1	OTU793	0.0474856	0.00397456	0.00486465	1.3e-05	0.0753075	0.0543888	0.0460213	0.0711238	0.104594	0.0251025	0.0125513	0.0209188	0.0585725	0.0376538	0.03347	0.016735	0.050205	0.0083675	0.0292863	0.125513	0.0251025	0.0460213	0.0543888	0.0543888	0	0	0.00418375	0	0	0	0.00418375	0	0	0.0292863	0.00418375	0.0125513	0	0	0	0.0125513	0.00418375	0	0.0083675	0
Bacteroidetes	Prevotellaceae	Prevotella_1	OTU826	0.265041	0.0393273	0.0214179	1.3e-05	0.464396	0.251025	0.355619	0.230106	0.338884	0.129696	0.0878588	0.217555	0.343068	0.389089	0.246841	0.297046	0.20082	0.225923	0.230106	0.284495	0.271944	0.284495	0.276128	0.175718	0.0376538	0.0543888	0.083675	0.016735	0	0.00418375	0.03347	0.0418375	0.0125513	0.251025	0.0711238	0.0083675	0.016735	0	0	0.0585725	0.00418375	0.06694	0.0251025	0
Bacteroidetes	Prevotellaceae	Prevotella_1	OTU836	0.13639	0.010041	0.0129923	1.3e-05	0.192453	0.0460213	0.154799	0.0543888	0.06694	0.179901	0.0543888	0.0878588	0.125513	0.117145	0.146431	0.309598	0.016735	0.146431	0.196636	0.20082	0.112961	0.23429	0.175718	0.108778	0	0.0083675	0.016735	0.0083675	0	0	0	0.0209188	0	0.0418375	0.0292863	0.00418375	0	0	0	0.016735	0	0.050205	0.00418375	0
Bacteroidetes	Prevotellaceae	Prevotella_1	OTU865	0.00648481	0.133462	0.0147287	1.3e-05	0.016735	0.016735	0	0.0083675	0.0083675	0	0	0	0.0083675	0.0125513	0	0	0	0	0.0251025	0.0209188	0	0	0	0.0125513	0.259393	0.104594	0.050205	0.276128	0.104594	0.0753075	0.0627563	0.175718	0.0711238	0.117145	0.10041	0.179901	0.0376538	0.0753075	0.112961	0.104594	0.10041	0.13388	0.443478	0.083675
Bacteroidetes	Porphyromonadaceae	f_Porphyromonadaceae	OTU880	0.190988	0.00606644	0.0332233	1.3e-05	0.0543888	0.0962263	0.225923	0.016735	0.0543888	0.121329	0.104594	0.205004	0.104594	0.0543888	0.112961	0.0962263	1.16727	0.179901	0.0292863	0.673584	0.188269	0.108778	0.171534	0.0543888	0	0	0.00418375	0	0.104594	0	0	0	0	0	0.00418375	0	0	0	0	0.00418375	0	0.00418375	0	0
Bacteroidetes	Bacteroidales_BS11_gut_group	f_Bacteroidales_BS11_gut_group	OTU916	0.0771902	0.00418375	0.00996381	1.3e-05	0.0585725	0.0125513	0.00418375	0.0627563	0.213371	0.280311	0.050205	0.0251025	0.0292863	0.0543888	0.0878588	0.0585725	0.0585725	0.13388	0.0292863	0.06694	0.0251025	0.0292863	0.192453	0.0711238	0	0.00418375	0.0125513	0.00418375	0	0	0.0125513	0	0.0083675	0.00418375	0.00418375	0	0.0209188	0	0	0.0125513	0	0	0	0
Bacteroidetes	Prevotellaceae	Prevotella_1	OTU930	0.090369	0.00711238	0.0100976	1.3e-05	0.0585725	0.0543888	0.0543888	0.150615	0.0460213	0.104594	0.016735	0.0962263	0.150615	0.0962263	0.104594	0.0125513	0.050205	0.0292863	0.0878588	0.142248	0.30123	0.0209188	0.154799	0.0753075	0.0083675	0	0.016735	0.00418375	0.00418375	0.00418375	0	0	0.0083675	0.00418375	0.00418375	0	0.0125513	0	0	0	0.0585725	0.00418375	0.0125513	0
Bacteroidetes	Rikenellaceae	Rikenellaceae_RC9_gut_group	OTU941	0.0577358	0.00355619	0.00737902	1.3e-05	0.0083675	0.0251025	0.0209188	0.0543888	0.242658	0.117145	0.0543888	0.0083675	0.0251025	0.0418375	0.0711238	0.0460213	0.10041	0.050205	0.03347	0.0627563	0.0251025	0.0251025	0.104594	0.0376538	0	0.00418375	0	0	0.0083675	0	0.0418375	0	0.00418375	0	0	0	0	0	0	0	0	0.00418375	0.0083675	0
Bacteroidetes	Prevotellaceae	Prevotella_1	OTU954	0.0414191	0.000627563	0.00517303	1.3e-05	0.0794913	0.06694	0.0083675	0.0125513	0	0.016735	0.016735	0.0460213	0.0376538	0.0585725	0.138064	0.0794913	0.0251025	0.0209188	0.016735	0.0543888	0.10041	0.0251025	0.0125513	0.0125513	0	0	0	0	0.0125513	0	0	0	0	0	0	0	0	0	0	0	0	0	0	0
Bacteroidetes	Prevotellaceae	Prevotella_1	OTU958	0.0476948	0.00313781	0.0050809	1.3e-05	0.0292863	0.0711238	0.158983	0.0543888	0.0209188	0.0292863	0.0209188	0.0376538	0.083675	0.050205	0.0585725	0.0292863	0.03347	0.0251025	0.0376538	0.0753075	0.0376538	0.0292863	0.0418375	0.0292863	0	0	0.03347	0	0	0	0	0.00418375	0.00418375	0	0.00418375	0.00418375	0.0083675	0	0	0.00418375	0	0	0	0
Bacteroidetes	Rikenellaceae	Rikenellaceae_RC9_gut_group	OTU965	0.128441	0.0263576	0.0134037	1.3e-05	0.0962263	0.0711238	0.0543888	0.117145	0.26776	0.158983	0.0460213	0.0920425	0.0962263	0.0753075	0.242658	0.083675	0.443478	0.0794913	0.0627563	0.0753075	0.0794913	0.138064	0.125513	0.163166	0.016735	0.0418375	0.03347	0.0209188	0.0627563	0.0251025	0.0460213	0.016735	0.016735	0.03347	0.0418375	0.00418375	0.0543888	0	0.016735	0.050205	0.0083675	0.0125513	0.0209188	0.00418375
Bacteroidetes	Rikenellaceae	Rikenellaceae_RC9_gut_group	OTU968	0.0248933	0.00083675	0.00265614	1.3e-05	0.016735	0.0083675	0.0251025	0.0125513	0.06694	0.0376538	0.0209188	0.0125513	0.016735	0.0376538	0.03347	0.00418375	0.0585725	0.0125513	0.0125513	0.0292863	0.0083675	0.03347	0.0251025	0.0251025	0	0	0	0	0	0	0	0	0	0.00418375	0	0	0	0	0	0.0083675	0	0.00418375	0	0
Bacteroidetes	Bacteroidales_BS11_gut_group	f_Bacteroidales_BS11_gut_group	OTU978	0.0361894	0.000209188	0.00637593	1.3e-05	0.03347	0.00418375	0	0.0376538	0.03347	0.016735	0.016735	0.0083675	0.0251025	0.0083675	0.0251025	0.205004	0.13388	0.0125513	0.016735	0.00418375	0.00418375	0.0920425	0	0.0460213	0	0	0	0	0	0	0	0	0	0.00418375	0	0	0	0	0	0	0	0	0	0
Firmicutes	Lachnospiraceae	Lachnospiraceae_XPB1014_group	OTU3031	0.0361894	0.00418375	0.00342876	1.4e-05	0.0460213	0.0292863	0.00418375	0.0376538	0.0460213	0.06694	0.0292863	0.03347	0.0251025	0.0251025	0.0418375	0.0711238	0.0711238	0.0251025	0.0125513	0.0251025	0.0125513	0.0418375	0.0627563	0.016735	0	0	0.00418375	0	0.0125513	0	0.0209188	0	0	0.00418375	0.0125513	0.00418375	0.0083675	0	0	0.00418375	0	0.00418375	0.0083675	0
Bacteroidetes	Bacteroidales_BS11_gut_group	f_Bacteroidales_BS11_gut_group	OTU1334	0.0219647	0.00104594	0.0026787	1.5e-05	0.0460213	0.050205	0	0.0209188	0.016735	0.0292863	0.0209188	0.0125513	0.0209188	0.0376538	0.0125513	0.0753075	0.0292863	0.0083675	0.0083675	0.00418375	0.0251025	0.00418375	0.0083675	0.0083675	0	0	0	0	0.00418375	0.00418375	0.0125513	0	0	0	0	0	0	0	0	0	0	0	0	0
Proteobacteria	Rhodocyclaceae	f_Rhodocyclaceae	OTU146	0.0675676	0.00522969	0.00853899	1.5e-05	0.0878588	0.0878588	0.0083675	0.112961	0.016735	0.06694	0.0292863	0.0125513	0.0418375	0.050205	0.0711238	0.259393	0.175718	0.121329	0.016735	0.0585725	0.0083675	0.0376538	0.0292863	0.0585725	0	0.00418375	0.016735	0.0083675	0.00418375	0.0083675	0.0125513	0.0083675	0.0083675	0	0.0083675	0.0083675	0	0.00418375	0	0	0.0083675	0	0	0.00418375
Synergistetes	Synergistaceae	Fretibacterium	OTU2444	0.0251025	0.00209187	0.00280555	1.5e-05	0.00418375	0.00418375	0.0125513	0.0125513	0.03347	0.03347	0.016735	0.00418375	0.0209188	0.0251025	0.0292863	0.050205	0.0711238	0.0209188	0.0376538	0.050205	0.016735	0.016735	0.0376538	0.00418375	0.00418375	0	0	0	0.0292863	0	0	0	0	0.00418375	0	0	0	0	0	0.00418375	0	0	0	0
Saccharibacteria	Unknown_Family	Candidatus_Saccharimonas	OTU2489	0.266087	0.0727973	0.0195134	1.5e-05	0.326333	0.108778	0.146431	0.230106	0.326333	0.389089	0.20082	0.188269	0.171534	0.255209	0.380721	0.246841	0.405824	0.30123	0.146431	0.456029	0.305414	0.213371	0.205004	0.317965	0.050205	0.0543888	0.154799	0.0794913	0.0292863	0.0585725	0.188269	0.0543888	0.0627563	0.0920425	0.175718	0.0460213	0.0585725	0.0125513	0.0460213	0.0920425	0.0711238	0.0460213	0.050205	0.03347
Firmicutes	Veillonellaceae	f_Veillonellaceae	OTU254	0.000418375	0.0420467	0.00618447	1.5e-05	0	0	0	0	0	0	0	0	0	0	0	0	0	0	0	0	0.0083675	0	0	0	0.0627563	0.0251025	0.0878588	0.00418375	0	0.050205	0.00418375	0.0543888	0.0083675	0.0083675	0.0711238	0.0920425	0.0083675	0.192453	0.0711238	0.00418375	0.0125513	0	0.0292863	0.0543888
Firmicutes	Lachnospiraceae	Lachnoclostridium_10	OTU3012	0.0640114	0.00104594	0.0117588	1.5e-05	0.0125513	0	0.00418375	0.0251025	0.376538	0.0711238	0.00418375	0.0083675	0.0376538	0.0376538	0.0251025	0.117145	0.271944	0.0460213	0.0083675	0.0209188	0.00418375	0.0418375	0.10041	0.06694	0	0	0	0	0	0	0	0	0	0.00418375	0	0	0.00418375	0	0	0.0125513	0	0	0	0
Firmicutes	Peptococcaceae	f_Peptococcaceae	OTU32	0.0332608	0.003347	0.00433829	1.5e-05	0.0460213	0.0125513	0.0376538	0.00418375	0.0125513	0.03347	0.0083675	0.03347	0.050205	0.0209188	0.0209188	0.0209188	0.154799	0.0125513	0.016735	0.03347	0.0627563	0.016735	0.0418375	0.0251025	0.0083675	0	0.00418375	0	0.00418375	0.0125513	0.00418375	0	0.0125513	0	0.00418375	0	0	0.0125513	0	0.00418375	0	0	0	0
Firmicutes	Veillonellaceae	f_Veillonellaceae	OTU89	0.00313781	0.407079	0.0588196	1.5e-05	0	0	0.0083675	0	0	0	0	0.00418375	0	0	0	0	0	0	0	0	0.050205	0	0	0	0.225923	0.0543888	1.23002	0.0251025	0.00418375	0.761443	0.0125513	1.07104	0.03347	0	0.225923	0.472764	0.0125513	0.974814	1.19655	0.0125513	0.623379	0.0209188	0.460213	0.723789
Firmicutes	Ruminococcaceae	Papillibacter	OTU3197	0.145176	0.0106686	0.0169321	1.6e-05	0.125513	0.0711238	0.016735	0.10041	0.456029	0.3347	0.0083675	0.108778	0.0627563	0.121329	0.158983	0.196636	0.330516	0.271944	0.0543888	0.0543888	0.0711238	0.10041	0.104594	0.154799	0	0.03347	0.00418375	0.0125513	0.016735	0.0083675	0.0418375	0	0.00418375	0.0292863	0.016735	0.00418375	0.00418375	0	0	0.0251025	0	0.0083675	0.00418375	0
Firmicutes	Ruminococcaceae	Ruminococcaceae_UCG-010	OTU2622	0.0629654	0.00773994	0.00679242	1.7e-05	0.0920425	0.016735	0.0209188	0.0209188	0.129696	0.083675	0.016735	0.03347	0.0209188	0.0543888	0.0460213	0.104594	0.179901	0.112961	0.016735	0.0418375	0.0418375	0.0585725	0.0627563	0.104594	0.00418375	0.0125513	0.0209188	0	0.00418375	0	0	0.0083675	0	0.0125513	0.0125513	0	0.0125513	0	0.0083675	0.0460213	0	0.0083675	0	0.00418375
Bacteroidetes	Prevotellaceae	Prevotella_1	OTU873	0.706217	0.178437	0.0678335	1.7e-05	0.928793	0.397456	0.414191	0.740524	0.518785	0.476948	0.246841	0.443478	0.807464	0.631746	0.53552	0.753075	0.338884	0.539704	2.25086	1.47268	0.476948	1.07522	0.727973	0.347251	0.108778	0.271944	0.359803	0.209188	0.03347	0.06694	0.0460213	0.284495	0.251025	0.410008	0.297046	0.108778	0.0585725	0.0125513	0.0920425	0.30123	0.150615	0.305414	0.175718	0.0251025
Bacteroidetes	Prevotellaceae	Prevotella_1	OTU1003	0.0211279	0.0016735	0.00279046	1.8e-05	0.0125513	0.016735	0.0251025	0.0251025	0.0209188	0.00418375	0	0.0125513	0.0083675	0.03347	0.016735	0.0376538	0.0125513	0.0083675	0.0125513	0.10041	0.0251025	0.0125513	0.0209188	0.016735	0.00418375	0	0.00418375	0	0	0	0	0	0	0.00418375	0.0083675	0.00418375	0.00418375	0	0	0	0	0.00418375	0	0
Bacteroidetes	Rikenellaceae	Rikenellaceae_RC9_gut_group	OTU1763	0.0596184	0.00690319	0.00606829	1.8e-05	0.0962263	0.0418375	0.016735	0.06694	0.0627563	0.0543888	0.0251025	0.0585725	0.050205	0.0418375	0.146431	0.104594	0.06694	0.0460213	0.016735	0.06694	0.0292863	0.121329	0.03347	0.0460213	0	0	0.0125513	0	0.0878588	0.00418375	0	0	0	0.00418375	0.00418375	0	0.00418375	0	0	0.0125513	0.00418375	0.00418375	0	0
Firmicutes	Ruminococcaceae	Ruminococcaceae_UCG-005	OTU2153	0.0370262	0.00585725	0.00437819	1.8e-05	0.06694	0.016735	0.0209188	0.03347	0.129696	0.0292863	0.016735	0.016735	0.016735	0.0376538	0.016735	0.0585725	0.108778	0.0376538	0.016735	0.0125513	0.016735	0.0125513	0.0292863	0.0460213	0.00418375	0.00418375	0.00418375	0	0.00418375	0.00418375	0.016735	0.016735	0.00418375	0.00418375	0.00418375	0.0083675	0.00418375	0	0	0.016735	0.0083675	0	0.00418375	0.0083675
Bacteroidetes	Bacteroidales_BS11_gut_group	f_Bacteroidales_BS11_gut_group	OTU710	0.0433018	0.00083675	0.00652283	1.8e-05	0.0083675	0.016735	0	0.0292863	0.0418375	0.205004	0	0.0083675	0.0125513	0.0125513	0.125513	0.0627563	0.0920425	0.083675	0.016735	0.0251025	0.03347	0.0251025	0.0460213	0.0209188	0	0	0	0	0	0	0.0083675	0	0	0	0	0	0.00418375	0	0	0	0	0.00418375	0	0
Bacteroidetes	unclassified_	c_Bacteroidetes_BD2-2	OTU1248	0.0217555	0.000627563	0.00294081	1.9e-05	0.0125513	0.0083675	0	0.083675	0.0460213	0.0292863	0	0.00418375	0.0209188	0.0209188	0.00418375	0.0543888	0.0376538	0.0376538	0.00418375	0.0083675	0.00418375	0.0083675	0.0251025	0.0251025	0	0	0	0	0.0125513	0	0	0	0	0	0	0	0	0	0	0	0	0	0	0
Firmicutes	Ruminococcaceae	f_Ruminococcaceae	OTU2472	0.0190361	0.0016735	0.00226686	2e-05	0.0251025	0.0209188	0.0125513	0.016735	0.06694	0.03347	0.00418375	0.00418375	0.0125513	0.0125513	0.016735	0.0376538	0.0418375	0.0125513	0.00418375	0.00418375	0.0083675	0.00418375	0.0209188	0.0209188	0	0	0.00418375	0	0	0	0	0.00418375	0	0.00418375	0.00418375	0.00418375	0	0	0	0.0125513	0	0	0	0
Bacteroidetes	Prevotellaceae	Prevotella_1	OTU912	0.127814	0.0384905	0.00996291	2e-05	0.138064	0.129696	0.112961	0.196636	0.146431	0.0878588	0.0543888	0.0962263	0.238474	0.158983	0.117145	0.117145	0.104594	0.06694	0.117145	0.280311	0.0794913	0.10041	0.112961	0.10041	0.0376538	0.0753075	0.0794913	0.0251025	0.0627563	0.0125513	0.0418375	0.0418375	0.016735	0.10041	0.0418375	0.0125513	0.0125513	0	0	0.0794913	0.0125513	0.0627563	0.0376538	0.016735
Bacteroidetes	Prevotellaceae	Prevotella_1	OTU1158	0.0106686	0.00083675	0.00100141	2.1e-05	0.0083675	0.0083675	0.0083675	0.016735	0.0083675	0.0083675	0.0125513	0	0.0125513	0.0125513	0.0125513	0.0125513	0.0125513	0	0.0125513	0.0125513	0.00418375	0.0209188	0.016735	0.0125513	0	0	0.00418375	0	0.0083675	0	0	0	0	0	0	0	0	0	0	0.00418375	0	0	0	0
Proteobacteria	Succinivibrionaceae	Succinivibrionaceae_UCG-001	OTU147	0.00104594	4.43729	0.706932	2.1e-05	0	0	0.00418375	0	0	0	0	0	0	0.0083675	0	0	0	0	0	0	0.00418375	0	0	0.00418375	9.17496	1.24257	2.73617	1.6735	0.0460213	5.27571	0	3.65241	0.338884	0	0.552255	0.451845	13.4089	11.522	3.65241	0.175718	20.174	0.6694	5.07071	8.92812
Bacteroidetes	Rikenellaceae	Rikenellaceae_RC9_gut_group	OTU1491	0.0288679	0.00271944	0.00434553	2.1e-05	0.03347	0.0251025	0.0125513	0.016735	0.0292863	0.0418375	0.016735	0.0083675	0.03347	0.0209188	0.0292863	0.146431	0.0125513	0.0251025	0	0.0292863	0.0753075	0.0083675	0.0083675	0.00418375	0	0	0	0	0.0543888	0	0	0	0	0	0	0	0	0	0	0	0	0	0	0
Firmicutes	Christensenellaceae	f_Christensenellaceae	OTU2133	0.501213	0.0847209	0.047341	2.1e-05	1.05431	0.284495	0.146431	0.363986	0.50205	0.80328	0.129696	0.347251	0.489499	0.422559	0.564806	0.397456	1.28441	0.53552	0.389089	0.171534	0.698686	0.389089	0.50205	0.548071	0.0209188	0.0878588	0.06694	0.0376538	0.292863	0.016735	0.0794913	0.112961	0.0794913	0.03347	0.217555	0.0083675	0.0460213	0	0.0251025	0.397456	0.0460213	0.0627563	0.0543888	0.0083675
Firmicutes	Lachnospiraceae	Eubacterium_uniforme	OTU2909	0.000627563	0.106267	0.016346	2.1e-05	0	0	0	0	0	0.00418375	0	0	0	0	0	0	0.00418375	0.00418375	0	0	0	0	0	0	0.016735	0.0753075	0.00418375	0.0292863	0	0.322149	0.00418375	0.0418375	0.20082	0.0920425	0.050205	0	0.138064	0.0251025	0.447661	0.20082	0.0585725	0.0251025	0.083675	0.309598
Firmicutes	Lachnospiraceae	f_Lachnospiraceae	OTU3162	0.0110869	0.000418375	0.00136219	2.1e-05	0	0.00418375	0.00418375	0.03347	0.0083675	0.0125513	0.00418375	0.016735	0.0209188	0.0251025	0.0125513	0.0083675	0.0125513	0.0083675	0	0.00418375	0.00418375	0.0083675	0.00418375	0.0292863	0	0	0	0	0	0	0	0	0	0.00418375	0	0	0	0	0	0	0	0.00418375	0	0
Bacteroidetes	Rikenellaceae	Rikenellaceae_RC9_gut_group	OTU850	0.197264	0.0213371	0.026521	2.1e-05	0.121329	0.0962263	0.0418375	0.171534	0.652665	0.213371	0.0878588	0.0460213	0.104594	0.0920425	0.305414	0.46858	0.656849	0.255209	0.0543888	0.0794913	0.0460213	0.108778	0.238474	0.104594	0.00418375	0.00418375	0.00418375	0.00418375	0.343068	0	0.0125513	0	0	0.00418375	0.0083675	0.00418375	0.0251025	0	0	0.0083675	0.00418375	0	0	0
Bacteroidetes	Bacteroidales_BS11_gut_group	f_Bacteroidales_BS11_gut_group	OTU611	0.196636	0.0230106	0.0200918	2.2e-05	0.456029	0.0585725	0.0585725	0.146431	0.284495	0.472764	0.0627563	0.217555	0.175718	0.163166	0.238474	0.158983	0.188269	0.397456	0.0794913	0.138064	0.179901	0.163166	0.0920425	0.20082	0	0	0.016735	0	0.205004	0	0.0209188	0.00418375	0.00418375	0.050205	0.0794913	0	0.0209188	0	0	0.0418375	0	0.0125513	0.00418375	0
Bacteroidetes	Rikenellaceae	Rikenellaceae_RC9_gut_group	OTU1421	0.0483223	0.00397456	0.00547701	2.3e-05	0.104594	0.0209188	0.0460213	0.0209188	0.0962263	0.0125513	0.016735	0.03347	0.050205	0.0711238	0.0711238	0.0251025	0.108778	0.0292863	0.0083675	0.00418375	0.03347	0.108778	0.0083675	0.0962263	0	0	0.0209188	0	0	0	0	0	0	0.016735	0.0083675	0	0.00418375	0	0	0.0083675	0.00418375	0.0125513	0.00418375	0
Firmicutes	Veillonellaceae	Selenomonas	OTU104	0.00460213	0.479039	0.0726829	2.4e-05	0	0.0083675	0.00418375	0	0	0	0	0.0125513	0	0.00418375	0	0	0	0	0	0	0.0585725	0	0	0.00418375	0.259393	0.330516	1.10869	0.121329	0.0083675	0.648481	0.00418375	0.853485	0.0627563	0	0.146431	1.70697	0.06694	0.80328	1.8283	0.0292863	0.853485	0.0543888	0.121329	0.573174
Bacteroidetes	Bacteroidales_BS11_gut_group	f_Bacteroidales_BS11_gut_group	OTU1054	0.0255209	0.00083675	0.00381496	2.4e-05	0.0125513	0.0209188	0.0083675	0.0292863	0.108778	0.0878588	0	0.0125513	0.0125513	0.016735	0.06694	0.0209188	0.0083675	0.0292863	0	0.00418375	0.0209188	0.00418375	0.0083675	0.0376538	0	0	0	0	0.0125513	0	0	0	0	0.00418375	0	0	0	0	0	0	0	0	0	0
Bacteroidetes	Bacteroidales_BS11_gut_group	f_Bacteroidales_BS11_gut_group	OTU1178	0.0169442	0.000209188	0.00214458	2.4e-05	0.0083675	0.0292863	0.016735	0.0209188	0.0376538	0.0376538	0	0.00418375	0	0.0083675	0.0125513	0.0125513	0.0125513	0.0376538	0.00418375	0	0.0376538	0.00418375	0.0460213	0.0083675	0	0	0	0	0	0	0	0	0	0.00418375	0	0	0	0	0	0	0	0	0	0
Bacteroidetes	Bacteroidales_S24-7_group	f_Bacteroidales_S24-7_group	OTU1906	0.21358	0.0340976	0.0252815	2.4e-05	0.121329	0.36817	0.0920425	0.13388	0.217555	0.36817	0.0251025	0.142248	0.117145	0.0753075	0.0920425	0.217555	0.146431	0.196636	0.108778	0.217555	0.506234	0.832566	0.184085	0.108778	0.0711238	0.0251025	0.117145	0.0292863	0.0543888	0.016735	0.00418375	0.0125513	0.0251025	0.016735	0.0251025	0.03347	0.0460213	0.016735	0.00418375	0.0920425	0.0418375	0.0083675	0.0376538	0.00418375
Firmicutes	Ruminococcaceae	Ruminococcaceae_UCG-010	OTU2811	0.0144339	0.000209188	0.00212777	2.4e-05	0.0083675	0.00418375	0.00418375	0.0209188	0.016735	0.050205	0	0.0083675	0	0.0125513	0.0125513	0.0292863	0.0125513	0.0627563	0	0.00418375	0.0125513	0.00418375	0.0125513	0.0125513	0	0	0	0	0	0	0	0	0	0	0.00418375	0	0	0	0	0	0	0	0	0
Firmicutes	Lachnospiraceae	Roseburia	OTU2820	0.000209188	0.324868	0.0647869	2.4e-05	0	0	0	0	0	0.00418375	0	0	0	0	0	0	0	0	0	0	0	0	0	0	0.0376538	0.0794913	0.447661	0.0627563	0.00418375	0.238474	0	0.050205	0.0083675	0	0	0.284495	0.615011	1.71952	1.73626	0.00418375	0.16735	0.00418375	0.108778	0.928793
Bacteroidetes	Prevotellaceae	Prevotella_1	OTU631	0.101665	1.54966	0.175406	2.4e-05	0.0083675	0.476948	0.0376538	0.0418375	0.0209188	0.0125513	0.13388	0.326333	0.125513	0.0083675	0.050205	0.0251025	0.016735	0.125513	0.213371	0.0418375	0.142248	0.0376538	0.10041	0.0878588	4.14191	0.556439	0.564806	4.39294	0.0209188	1.09614	0.577358	1.53544	0.665216	1.08778	1.81156	1.50615	1.71534	2.26759	2.8324	0.280311	1.44758	1.09196	0.87022	2.53117
Bacteroidetes	Bacteroidales_BS11_gut_group	f_Bacteroidales_BS11_gut_group	OTU777	0.0313781	0.00209187	0.00352274	2.4e-05	0.0418375	0.03347	0.0083675	0.0083675	0.06694	0.0920425	0.0083675	0.050205	0.03347	0.0418375	0.0418375	0.016735	0.050205	0.0460213	0	0.0251025	0.016735	0.0125513	0.00418375	0.0292863	0	0	0	0	0.0209188	0	0.00418375	0.00418375	0	0	0.00418375	0	0.00418375	0	0	0.00418375	0	0	0	0
Bacteroidetes	Bacteroidales_BS11_gut_group	f_Bacteroidales_BS11_gut_group	OTU977	0.043511	0.000418375	0.0082197	2.4e-05	0.309598	0.0460213	0	0.0460213	0.0125513	0.0376538	0	0.0251025	0.0251025	0.016735	0.0251025	0.050205	0.0627563	0.00418375	0.016735	0.10041	0.0376538	0.050205	0.00418375	0	0	0	0	0	0	0	0	0	0	0	0	0	0	0	0	0	0	0.0083675	0	0
Bacteroidetes	Bacteroidales_RF16_group	f_Bacteroidales_RF16_group	OTU1809	0.0112961	0.000209188	0.00175139	2.5e-05	0.0125513	0.00418375	0	0.0125513	0.00418375	0.0209188	0.0083675	0.050205	0.0125513	0	0.00418375	0.00418375	0.00418375	0.0083675	0.0083675	0	0.0125513	0.0460213	0.0083675	0.00418375	0	0	0	0	0	0	0	0	0	0	0.00418375	0	0	0	0	0	0	0	0	0
Firmicutes	Christensenellaceae	Christensenellaceae_R-7_group	OTU2134	0.270898	0.0336792	0.0248702	2.5e-05	0.410008	0.158983	0.263576	0.330516	0.405824	0.548071	0.00418375	0.23429	0.443478	0.3347	0.355619	0.263576	0.263576	0.205004	0.163166	0.426743	0.225923	0.112961	0.158983	0.108778	0	0.06694	0.0460213	0.00418375	0.20082	0	0.00418375	0.0292863	0.0125513	0.108778	0.050205	0	0.0209188	0	0.00418375	0.108778	0.00418375	0.0083675	0.00418375	0
Firmicutes	Ruminococcaceae	Eubacterium_coprostanoligenes_group	OTU2481	0.0251025	0.00292862	0.00260135	2.6e-05	0.0209188	0.00418375	0.0083675	0.0251025	0.0418375	0.03347	0.00418375	0.0209188	0.0251025	0.0125513	0.050205	0.0376538	0.0585725	0.050205	0.016735	0.00418375	0.0251025	0.0125513	0.0209188	0.0292863	0	0	0.016735	0.00418375	0	0	0	0	0	0.0083675	0.0083675	0	0	0	0	0.0209188	0	0	0	0
Bacteroidetes	Rikenellaceae	SP3-e08	OTU842	0.197473	0.0612919	0.0311399	3e-05	0.117145	0.104594	0.108778	0.192453	0.405824	0.246841	0.0209188	0.188269	0.213371	0.251025	0.246841	0.225923	0.338884	0.179901	0.0585725	0.343068	0.175718	0.242658	0.104594	0.184085	0	0	0	0	1.10451	0	0.00418375	0	0	0.016735	0.0418375	0	0.00418375	0	0	0.0418375	0.00418375	0.0083675	0	0
Bacteroidetes	Prevotellaceae	Prevotella_1	OTU1065	0.0198728	0.00209187	0.00225545	3.1e-05	0.0543888	0.0251025	0.0125513	0.016735	0.0125513	0.00418375	0.0083675	0.0209188	0.016735	0.03347	0.0083675	0.0292863	0.0125513	0	0.03347	0.0585725	0.0125513	0.0083675	0.0209188	0.0083675	0	0	0.00418375	0	0	0	0	0.00418375	0.0083675	0.0083675	0	0	0	0	0.00418375	0	0	0.0083675	0.00418375	0
Firmicutes	Christensenellaceae	Christensenellaceae_R-7_group	OTU2297	1.88896	0.686344	0.141146	3.1e-05	1.59401	1.62748	1.87014	2.71944	2.28014	2.8575	1.78228	1.38482	1.76136	2.31361	2.8575	1.184	2.49352	1.22166	0.962263	0.932976	2.06677	1.184	1.87014	2.81566	0.351435	0.43511	0.723789	0.456029	3.43068	0.543888	0.681951	0.723789	0.83675	0.615011	0.661033	0.840934	0.451845	0.121329	0.129696	0.886955	0.481131	0.288679	0.581541	0.485315
Firmicutes	Lachnospiraceae	Lachnospiraceae_XPB1014_group	OTU2788	0.157727	0.0391181	0.0118021	3.1e-05	0.171534	0.20082	0.117145	0.163166	0.217555	0.129696	0.163166	0.158983	0.184085	0.196636	0.23429	0.146431	0.0627563	0.108778	0.0794913	0.213371	0.125513	0.158983	0.163166	0.158983	0.03347	0.0125513	0.03347	0.0209188	0.175718	0.0376538	0.104594	0.0209188	0.0083675	0.0460213	0.0251025	0.0125513	0.083675	0	0	0.104594	0.0083675	0.016735	0.0376538	0
Bacteroidetes	Bacteroidales_BS11_gut_group	f_Bacteroidales_BS11_gut_group	OTU604	0.173416	0.0759351	0.0395864	3.1e-05	0.154799	0.050205	0.0292863	0.108778	0.405824	0.414191	0.0543888	0.0376538	0.142248	0.0794913	0.255209	0.175718	0.719605	0.280311	0.0543888	0.125513	0.083675	0.0627563	0.138064	0.0962263	0.00418375	0.00418375	0	0.016735	1.38064	0	0.0251025	0	0.016735	0.0292863	0.0376538	0	0	0	0	0	0	0.00418375	0	0
Bacteroidetes	Bacteroidales_BS11_gut_group	f_Bacteroidales_BS11_gut_group	OTU666	0.0326333	0.00125512	0.00431823	3.1e-05	0.0376538	0.0083675	0	0.0711238	0.06694	0.0376538	0.0209188	0.0376538	0.016735	0.0418375	0.03347	0.0292863	0.129696	0.06694	0	0.00418375	0.0083675	0.0083675	0.016735	0.016735	0	0	0	0	0	0	0	0	0	0.0125513	0.0083675	0	0.00418375	0	0	0	0	0	0	0
Bacteroidetes	Prevotellaceae	Prevotella_1	OTU1448	0.0276128	0.00481131	0.00255187	3.3e-05	0.0292863	0.0125513	0.0251025	0.03347	0.016735	0.0251025	0.016735	0.0460213	0.03347	0.03347	0.03347	0.0083675	0.0083675	0.0292863	0.0418375	0.03347	0.0125513	0.06694	0.0292863	0.016735	0.00418375	0	0.0125513	0.0125513	0	0	0	0.00418375	0.00418375	0.0292863	0.00418375	0	0	0	0	0.016735	0	0.0083675	0	0
Bacteroidetes	Rikenellaceae	Rikenellaceae_RC9_gut_group	OTU919	0.104594	0.0171534	0.0101268	3.5e-05	0.083675	0.06694	0.0209188	0.117145	0.154799	0.246841	0.06694	0.083675	0.06694	0.10041	0.146431	0.188269	0.192453	0.121329	0.03347	0.0962263	0.0585725	0.0878588	0.0543888	0.104594	0.00418375	0.00418375	0.0251025	0	0.146431	0	0.0376538	0.0251025	0.00418375	0.016735	0.0543888	0	0.00418375	0.00418375	0	0.0083675	0	0.00418375	0.00418375	0
Firmicutes	Ruminococcaceae	Eubacterium_coprostanoligenes_group	OTU2280	0.0102502	0.00104594	0.00103298	3.6e-05	0.0125513	0.00418375	0.0125513	0.00418375	0.016735	0.016735	0	0.00418375	0.00418375	0.016735	0.016735	0.0209188	0.00418375	0.0125513	0.0083675	0.00418375	0.016735	0.0083675	0.00418375	0.016735	0	0	0.00418375	0	0.00418375	0	0.00418375	0	0.00418375	0	0	0	0	0	0	0	0	0	0.00418375	0
Cyanobacteria	o_Gastranaerophilales	o_Gastranaerophilales	OTU2774	0.0667308	0.0083675	0.00664806	3.9e-05	0.0209188	0.083675	0.03347	0.0794913	0.104594	0.121329	0.0292863	0.0753075	0.06694	0.0418375	0.0209188	0.0460213	0.0292863	0.0878588	0.083675	0.00418375	0.0418375	0.129696	0.0878588	0.146431	0	0	0.0543888	0	0	0.00418375	0.0251025	0.0083675	0	0.016735	0.0460213	0	0	0.00418375	0	0.0083675	0	0	0	0
Firmicutes	Lachnospiraceae	f_Lachnospiraceae	OTU2901	0.00292862	0.198101	0.036001	3.9e-05	0	0.0125513	0	0	0	0	0	0.0292863	0	0	0	0	0	0	0	0.0125513	0.00418375	0	0	0	0.807464	0.0711238	0.0251025	0.418375	0	0.238474	0.213371	0.0585725	0	0.0460213	0.0125513	1.1338	0.184085	0.0376538	0.125513	0.06694	0.00418375	0.355619	0.0418375	0.121329
Firmicutes	Lachnospiraceae	Lachnospiraceae_AC2044_group	OTU3075	0.0150615	0.0016735	0.00185295	3.9e-05	0.0125513	0.0083675	0.0083675	0	0.0209188	0.016735	0.00418375	0.00418375	0.016735	0.0125513	0.0292863	0.050205	0.0292863	0.0125513	0.00418375	0.00418375	0.00418375	0.0083675	0.0251025	0.0292863	0	0	0	0	0.0251025	0	0	0	0	0	0	0	0.00418375	0	0	0.00418375	0	0	0	0
Spirochaetae	PL-11B10	f_PL-11B10	OTU381	0.00857669	0.000627563	0.000933113	3.9e-05	0.00418375	0.0125513	0.00418375	0.016735	0.0083675	0.00418375	0.016735	0.0083675	0.0209188	0.0125513	0.0125513	0.00418375	0.00418375	0	0.00418375	0	0.0083675	0.0083675	0.00418375	0.016735	0	0	0	0	0	0	0.00418375	0	0	0.00418375	0	0	0	0	0	0.00418375	0	0	0	0
Proteobacteria	Neisseriaceae	f_Neisseriaceae	OTU162	0.0466488	0.00648481	0.00501234	4.1e-05	0.0543888	0.0376538	0.0251025	0.0753075	0.083675	0.104594	0.00418375	0.0125513	0.0251025	0.050205	0.0292863	0.0794913	0.0878588	0.112961	0.0125513	0.0125513	0.0125513	0.016735	0.0585725	0.0376538	0.0125513	0.00418375	0.00418375	0.0083675	0.0376538	0.00418375	0.0083675	0.0083675	0	0.0083675	0.0125513	0	0.00418375	0	0.0083675	0	0.0083675	0	0	0
Firmicutes	Ruminococcaceae	Ruminococcaceae_UCG-010	OTU2513	0.0152707	0.00125512	0.00220412	4.2e-05	0.016735	0.0083675	0.00418375	0.0376538	0.0753075	0.016735	0.00418375	0.016735	0	0.0125513	0.00418375	0.0251025	0.0251025	0.0125513	0.00418375	0.0083675	0.0083675	0.00418375	0.00418375	0.016735	0	0	0	0	0.0125513	0	0.00418375	0	0	0.00418375	0	0	0	0	0	0.00418375	0	0	0	0
Firmicutes	Lachnospiraceae	Butyrivibrio_2	OTU2014	0.692829	0.239938	0.0523451	4.4e-05	0.518785	0.840934	0.899506	0.661033	1.48523	0.974814	0.87022	0.36817	0.506234	0.376538	0.73634	0.924609	0.820015	1.19237	0.317965	0.619195	0.489499	0.322149	0.485315	0.447661	0.083675	0.284495	0.146431	0.125513	0.661033	0.217555	0.380721	0.213371	0.146431	0.309598	0.456029	0.393273	0.209188	0.050205	0.225923	0.23429	0.104594	0.188269	0.230106	0.138064
Bacteroidetes	Prevotellaceae	Prevotella_1	OTU789	0.105221	0.0236382	0.00986628	4.4e-05	0.0878588	0.104594	0.104594	0.196636	0.0543888	0.0376538	0.0376538	0.06694	0.175718	0.117145	0.163166	0.0962263	0.0251025	0.0418375	0.288679	0.117145	0.112961	0.083675	0.0794913	0.112961	0.0083675	0.0418375	0.0920425	0.016735	0.00418375	0.0083675	0.00418375	0.03347	0.0125513	0.050205	0.0376538	0.0209188	0.0209188	0	0.016735	0.050205	0.0209188	0.0209188	0.0125513	0
Firmicutes	Ruminococcaceae	Ruminococcaceae_UCG-014	OTU2144	0.000627563	0.0320057	0.0045531	4.5e-05	0	0	0	0.00418375	0	0	0	0.0083675	0	0	0	0	0	0	0	0	0	0	0	0	0.0125513	0.0125513	0.016735	0.0418375	0	0.050205	0	0.0083675	0.0083675	0.00418375	0	0.016735	0.0794913	0.00418375	0.0627563	0.050205	0.016735	0.108778	0.0418375	0.104594
Bacteroidetes	Prevotellaceae	Prevotellaceae_UCG-001	OTU1559	0.00899506	0.0592001	0.00652724	4.6e-05	0.016735	0.0251025	0.0209188	0.0083675	0.0083675	0.0083675	0.00418375	0.0125513	0.0083675	0.00418375	0.00418375	0.00418375	0	0.00418375	0.0083675	0.0209188	0.0083675	0.00418375	0	0.0083675	0.0418375	0.0627563	0.016735	0.0878588	0.150615	0.0711238	0.00418375	0.0376538	0.050205	0.03347	0.03347	0.179901	0.0753075	0.0125513	0.0292863	0.0376538	0.0878588	0.0376538	0.0209188	0.112961
Bacteroidetes	Rikenellaceae	U29-B03	OTU987	0.0244749	0.00104594	0.00313495	4.6e-05	0.050205	0.0209188	0.0083675	0.00418375	0.0585725	0.0083675	0	0.0125513	0.00418375	0.0418375	0.0125513	0.06694	0.016735	0	0.03347	0.0376538	0.0711238	0.00418375	0.016735	0.0209188	0	0	0	0	0.0083675	0	0.00418375	0	0.00418375	0	0	0	0	0.00418375	0	0	0	0	0	0
Bacteroidetes	Bacteroidales_BS11_gut_group	f_Bacteroidales_BS11_gut_group	OTU1018	0.0445569	0.00125512	0.00708675	4.7e-05	0.050205	0.0125513	0.03347	0	0.016735	0.0711238	0.0125513	0.016735	0.0251025	0.0292863	0.121329	0.175718	0.0251025	0.117145	0.00418375	0.00418375	0.16735	0.00418375	0.00418375	0	0	0	0.0083675	0	0	0	0	0	0.00418375	0	0.0125513	0	0	0	0	0	0	0	0	0
Firmicutes	Ruminococcaceae	f_Ruminococcaceae	OTU3038	0.016735	0.00271944	0.00180004	4.8e-05	0.0209188	0.0125513	0.0083675	0.00418375	0.016735	0.0460213	0.0125513	0.0083675	0.00418375	0.0209188	0.0083675	0.00418375	0.016735	0.0251025	0.0125513	0.016735	0.0125513	0.03347	0.0125513	0.0376538	0	0	0.0083675	0	0.00418375	0	0.00418375	0	0	0	0	0.00418375	0.00418375	0	0.00418375	0.0251025	0	0	0	0
Bacteroidetes	Bacteroidales_BS11_gut_group	f_Bacteroidales_BS11_gut_group	OTU778	0.327797	0.0742616	0.0421149	4.8e-05	0.221739	0.154799	0.138064	0.259393	0.661033	0.276128	0.142248	0.330516	0.13388	0.205004	0.447661	0.209188	0.481131	1.35554	0.146431	0.372354	0.16735	0.209188	0.410008	0.23429	0.0251025	0.00418375	0.0418375	0.016735	0.832566	0.00418375	0.16735	0.0125513	0.0209188	0.0962263	0.0794913	0	0.00418375	0.0083675	0	0.10041	0	0.0543888	0.0125513	0.00418375
Firmicutes	Christensenellaceae	Christensenellaceae_R-7_group	OTU2185	0.0173626	0.00292862	0.00204241	4.9e-05	0.0418375	0.0125513	0.0125513	0.0083675	0.0292863	0.0251025	0.00418375	0.00418375	0.0209188	0.03347	0.016735	0.0083675	0.0209188	0.00418375	0.0083675	0.0125513	0.0083675	0.0251025	0.00418375	0.0460213	0	0	0	0	0.0376538	0	0	0.0083675	0	0.00418375	0	0.00418375	0	0	0	0.00418375	0	0	0	0
Cyanobacteria	o_Gastranaerophilales	o_Gastranaerophilales	OTU2599	0.0213371	0.00146431	0.00264598	4.9e-05	0.0083675	0.0083675	0.00418375	0.0209188	0.0460213	0.050205	0.0125513	0.0125513	0.0209188	0.0209188	0.0711238	0.0251025	0	0.016735	0.016735	0	0.0125513	0.0083675	0.0251025	0.0460213	0	0	0	0	0	0	0.0209188	0	0	0	0.00418375	0	0	0	0	0.00418375	0	0	0	0
Firmicutes	Erysipelotrichaceae	Sharpea	OTU511	0.000209188	0.0460213	0.0062577	4.9e-05	0	0	0	0	0	0	0	0	0	0	0	0	0	0	0.00418375	0	0	0	0	0	0.0543888	0.0460213	0.00418375	0.0376538	0	0	0.083675	0.0376538	0.0083675	0.0376538	0	0.16735	0.0627563	0.0376538	0.121329	0.050205	0	0.0376538	0.117145	0.016735
Firmicutes	Lachnospiraceae	Lachnoclostridium_10	OTU3028	0.0382813	0.00271944	0.00587828	5.1e-05	0.0543888	0	0.0083675	0.0627563	0.209188	0.06694	0.00418375	0.0125513	0.016735	0.0292863	0.0292863	0.0209188	0.083675	0.0460213	0.00418375	0.0209188	0.016735	0.0125513	0.0376538	0.0292863	0	0	0	0.0083675	0	0	0.00418375	0.0083675	0.00418375	0	0.016735	0	0	0	0	0.0125513	0	0	0	0
Bacteroidetes	Bacteroidales_BS11_gut_group	f_Bacteroidales_BS11_gut_group	OTU1030	0.0198728	0.0016735	0.00235379	5.3e-05	0.00418375	0.00418375	0.0251025	0.0083675	0.03347	0.00418375	0.00418375	0.0460213	0.0125513	0.0251025	0.0209188	0.00418375	0.0209188	0.016735	0.0251025	0.0251025	0.0292863	0.0209188	0	0.06694	0	0.00418375	0.0083675	0	0	0	0	0	0	0	0.00418375	0	0	0	0	0.00418375	0	0	0.0125513	0
Firmicutes	Christensenellaceae	Christensenellaceae_R-7_group	OTU2190	0.0205004	0.00481131	0.00174369	5.3e-05	0.0251025	0.016735	0.0292863	0.03347	0.016735	0.0209188	0.00418375	0.016735	0.0292863	0.0418375	0.0125513	0.0292863	0.03347	0.0125513	0.00418375	0.0125513	0.0251025	0.0083675	0.0209188	0.016735	0.0083675	0	0.00418375	0.00418375	0	0.0083675	0.00418375	0.0083675	0.0125513	0.00418375	0.0125513	0	0.00418375	0.0083675	0.00418375	0.00418375	0	0.00418375	0.00418375	0
Bacteroidetes	Prevotellaceae	Prevotella_1	OTU1038	0.0592001	0.0121329	0.00652971	5.4e-05	0.0418375	0.13388	0.0920425	0.0376538	0.0209188	0.03347	0.0292863	0.03347	0.0920425	0.0209188	0.03347	0.0251025	0.0251025	0.0292863	0.121329	0.0962263	0.188269	0.0543888	0.0460213	0.0292863	0.00418375	0.0083675	0.0585725	0.0083675	0.00418375	0	0	0.0209188	0.0083675	0.0125513	0.016735	0.0125513	0.0083675	0	0.0083675	0.0376538	0.00418375	0.0209188	0.0083675	0
Bacteroidetes	Prevotellaceae	Prevotella_1	OTU1149	0.0158983	0.00104594	0.00187993	5.4e-05	0.00418375	0.0083675	0.0083675	0.0292863	0.00418375	0.0125513	0	0.0292863	0.0292863	0.0209188	0.0125513	0.016735	0.00418375	0.0292863	0.00418375	0.00418375	0	0.03347	0.0251025	0.0418375	0	0	0.00418375	0	0	0	0	0	0	0	0.0125513	0	0	0	0	0.00418375	0	0	0	0
Bacteroidetes	Bacteroidales_RF16_group	f_Bacteroidales_RF16_group	OTU1737	0.114635	0.0158983	0.0133112	5.4e-05	0.0920425	0.083675	0.158983	0.0418375	0.0962263	0.0460213	0.0543888	0.405824	0.104594	0.0753075	0.138064	0.0878588	0.10041	0.10041	0.0627563	0.125513	0.0627563	0.221739	0.0460213	0.188269	0	0	0.104594	0	0.0083675	0	0	0	0	0.00418375	0.20082	0	0	0	0	0	0	0	0	0
Elusimicrobia	unclassified_Lineage_I	Candidatus_Endomicrobium	OTU2179	0.0154799	0.00083675	0.00236834	5.4e-05	0.0083675	0.0125513	0.00418375	0.0711238	0.03347	0.0209188	0.00418375	0.0083675	0.00418375	0	0.0083675	0.0460213	0	0.00418375	0.0209188	0.00418375	0	0.0292863	0.0251025	0.00418375	0	0	0	0	0.016735	0	0	0	0	0	0	0	0	0	0	0	0	0	0	0
Saccharibacteria	Unknown_Family	Candidatus_Saccharimonas	OTU2358	0.020082	0.003347	0.00202205	5.4e-05	0.00418375	0.0083675	0.00418375	0.03347	0.0251025	0.0209188	0.0125513	0.0251025	0.03347	0.0209188	0.0209188	0.0251025	0.0543888	0.0209188	0.0083675	0.0083675	0.0125513	0.016735	0.0125513	0.03347	0	0	0	0.0251025	0	0.0083675	0.00418375	0.0083675	0.00418375	0.00418375	0	0	0.0083675	0	0	0.00418375	0	0	0	0
Firmicutes	Ruminococcaceae	Ruminococcaceae_UCG-014	OTU2726	0.0292863	0.00271944	0.00353828	5.4e-05	0.0292863	0.016735	0.0083675	0.0418375	0.0962263	0.050205	0.0083675	0.0083675	0.00418375	0.0292863	0.050205	0.0251025	0.0083675	0.06694	0.0125513	0	0.0251025	0.03347	0.0125513	0.0585725	0	0	0	0.016735	0	0.0083675	0.0209188	0	0	0.00418375	0	0	0	0	0	0.00418375	0	0	0	0
Bacteroidetes	Bacteroidales_BS11_gut_group	f_Bacteroidales_BS11_gut_group	OTU662	0.0150615	0.00083675	0.0019635	5.4e-05	0.0460213	0.00418375	0.016735	0.0292863	0	0.0376538	0.00418375	0	0.00418375	0.0125513	0.0125513	0.03347	0.03347	0.016735	0	0.00418375	0.0125513	0.00418375	0.0083675	0.0209188	0	0	0	0	0.016735	0	0	0	0	0	0	0	0	0	0	0	0	0	0	0
Bacteroidetes	o_Bacteroidales	o_Bacteroidales	OTU730	0.00460213	0.101874	0.0160673	5.4e-05	0.0125513	0.0125513	0	0.00418375	0.0083675	0.0083675	0	0.0209188	0	0	0.00418375	0	0.00418375	0	0	0	0.0125513	0	0.00418375	0	0.0878588	0.0083675	0.16735	0.125513	0	0.397456	0.0292863	0.0251025	0.138064	0.0209188	0.0418375	0.0125513	0.050205	0.0251025	0.205004	0.0083675	0.10041	0.0251025	0.104594	0.464396
Bacteroidetes	Prevotellaceae	Prevotella_1	OTU1401	0.0564806	0.0131788	0.00485273	5.6e-05	0.0460213	0.0711238	0.0920425	0.0585725	0.0209188	0.0292863	0.0585725	0.03347	0.0878588	0.0460213	0.083675	0.112961	0.0125513	0.016735	0.0627563	0.0753075	0.0920425	0.0753075	0.03347	0.0209188	0.0251025	0.0251025	0.0125513	0.0083675	0.0292863	0	0.0125513	0.00418375	0.0083675	0.016735	0.0209188	0.0125513	0.0251025	0	0.0083675	0.016735	0.00418375	0.0209188	0.0083675	0.00418375
Tenericutes	Anaeroplasmataceae	Anaeroplasma	OTU2068	0.0232198	0.00355619	0.00249411	5.6e-05	0.0543888	0.0292863	0.0125513	0.0292863	0.0083675	0.00418375	0.0418375	0.0125513	0.0585725	0.050205	0.0083675	0.016735	0.0251025	0.0251025	0.0209188	0.0083675	0.0125513	0.0251025	0.0125513	0.0083675	0	0	0	0	0.00418375	0	0.0209188	0	0.00418375	0.016735	0.00418375	0.00418375	0	0	0	0.0125513	0	0.00418375	0	0
Firmicutes	Lachnospiraceae	f_Lachnospiraceae	OTU2649	0.0405824	0.013388	0.00410237	5.6e-05	0.0460213	0.0376538	0.0125513	0.016735	0.0460213	0.0711238	0.016735	0.0460213	0.050205	0.06694	0.03347	0.0794913	0.0460213	0.06694	0.0292863	0.0292863	0.03347	0.0209188	0.03347	0.0292863	0.0083675	0.00418375	0.0125513	0.0083675	0.117145	0.016735	0.016735	0.0083675	0.0083675	0.016735	0.0083675	0.0083675	0.0083675	0	0	0.0125513	0	0.0125513	0	0
Bacteroidetes	Rikenellaceae	Rikenellaceae_RC9_gut_group	OTU856	0.140992	0.0274036	0.0221161	5.6e-05	0.083675	0.0292863	0.03347	0.104594	0.351435	0.154799	0.112961	0.108778	0.06694	0.0627563	0.154799	0.205004	0.707054	0.259393	0.016735	0.06694	0.0418375	0.0418375	0.13388	0.083675	0	0	0	0	0.0878588	0	0.414191	0.0083675	0	0.016735	0.00418375	0	0.00418375	0	0	0	0	0.0125513	0	0
Bacteroidetes	Prevotellaceae	Prevotellaceae_UCG-001	OTU1644	0.000209188	0.0288679	0.00541155	5.7e-05	0	0	0	0	0	0	0	0	0	0.00418375	0	0	0	0	0	0	0	0	0	0	0.0418375	0.188269	0.083675	0.00418375	0.00418375	0.0460213	0.00418375	0.050205	0	0.0125513	0.050205	0.0251025	0.0083675	0	0.00418375	0.0083675	0.0418375	0.00418375	0	0
Bacteroidetes	Bacteroidales_BS11_gut_group	f_Bacteroidales_BS11_gut_group	OTU674	0.0102502	0.000209188	0.00147348	5.7e-05	0.00418375	0.0292863	0	0.016735	0.0083675	0.0460213	0	0.0125513	0.0125513	0.0125513	0.016735	0.00418375	0.00418375	0.0083675	0	0.00418375	0.0125513	0	0.00418375	0.0083675	0	0	0	0	0	0	0	0	0	0.00418375	0	0	0	0	0	0	0	0	0	0
Bacteroidetes	Rikenellaceae	Rikenellaceae_RC9_gut_group	OTU743	0.713957	0.287633	0.0490312	5.7e-05	1.23839	0.481131	0.439294	0.397456	1.23421	0.786545	0.447661	0.744708	0.690319	0.853485	1.12125	0.732156	0.70287	0.594093	0.26776	0.510418	0.966446	0.83675	0.439294	0.794913	0.251025	0.443478	0.36817	0.351435	0.0125513	0.196636	0.372354	0.447661	0.150615	0.255209	0.376538	0.322149	0.447661	0.06694	0.108778	0.665216	0.263576	0.317965	0.259393	0.0753075
Saccharibacteria	Unknown_Family	Candidatus_Saccharimonas	OTU2494	0.0282403	0.00355619	0.00310348	6.1e-05	0.0292863	0.0083675	0	0.0543888	0.0251025	0.0627563	0.0083675	0.016735	0.03347	0.0083675	0.0251025	0.0251025	0.0627563	0.016735	0.0251025	0.0209188	0.016735	0.0209188	0.0711238	0.03347	0	0	0.00418375	0.00418375	0	0	0.0083675	0	0	0.0125513	0.0376538	0	0	0	0	0.00418375	0	0	0	0
Bacteroidetes	Bacteroidales_BS11_gut_group	f_Bacteroidales_BS11_gut_group	OTU606	0.102502	0.00773994	0.0164072	6.1e-05	0.050205	0.016735	0	0.03347	0.259393	0.288679	0	0	0.016735	0.10041	0.3347	0.259393	0.36817	0.184085	0.0209188	0.00418375	0.0292863	0.0292863	0.016735	0.0376538	0	0	0	0	0.154799	0	0	0	0	0	0	0	0	0	0	0	0	0	0	0
Bacteroidetes	Rikenellaceae	Rikenellaceae_RC9_gut_group	OTU782	0.203749	0.0378629	0.0247007	6.1e-05	0.230106	0.0962263	0.10041	0.0962263	0.376538	0.405824	0.188269	0.0962263	0.0711238	0.263576	0.322149	0.661033	0.0794913	0.3347	0.0627563	0.142248	0.108778	0.179901	0.179901	0.0794913	0.0083675	0	0.0585725	0	0.476948	0.00418375	0.175718	0.00418375	0	0.0125513	0	0	0	0	0	0.00418375	0	0.00418375	0.0083675	0
Bacteroidetes	Prevotellaceae	Prevotella_1	OTU858	0.0594093	0.0202912	0.00453876	6.1e-05	0.050205	0.03347	0.050205	0.0418375	0.0376538	0.0543888	0.0460213	0.0543888	0.0920425	0.050205	0.050205	0.03347	0.050205	0.0878588	0.0794913	0.0753075	0.0627563	0.129696	0.0794913	0.0292863	0.0125513	0.0125513	0.016735	0.0251025	0	0	0.0251025	0.0292863	0.0418375	0.0543888	0.0418375	0.00418375	0.00418375	0	0.0125513	0.0460213	0.0292863	0.0292863	0.016735	0.00418375
Bacteroidetes	Bacteroidales_BS11_gut_group	f_Bacteroidales_BS11_gut_group	OTU949	0.119446	0.00481131	0.0301656	6.3e-05	0.510418	0.0209188	0.00418375	0.00418375	0.00418375	0.10041	0	0	0.0083675	0.221739	0.112961	1.10033	0.0920425	0.03347	0.016735	0.0292863	0.0292863	0	0.0962263	0.00418375	0	0	0	0	0.0962263	0	0	0	0	0	0	0	0	0	0	0	0	0	0	0
Bacteroidetes	Rikenellaceae	Rikenellaceae_RC9_gut_group	OTU1053	0.0248933	0.00439294	0.0024615	6.4e-05	0.0125513	0.016735	0.0083675	0.03347	0.0543888	0.0585725	0.0209188	0.016735	0.0209188	0.0083675	0.0292863	0.0376538	0.0418375	0.0376538	0.016735	0.0209188	0.0209188	0.0083675	0.0083675	0.0251025	0	0	0.0209188	0.00418375	0	0	0.0251025	0.0083675	0	0.0083675	0	0	0.0125513	0	0	0	0	0.00418375	0.00418375	0
Proteobacteria	Succinivibrionaceae	Succinivibrio	OTU2120	0.0144339	0.113589	0.0146884	6.6e-05	0	0.0083675	0.0418375	0	0	0	0.0418375	0.171534	0	0	0	0	0.00418375	0	0.0083675	0	0.0125513	0	0	0	0.112961	0.108778	0.0753075	0.0292863	0.0543888	0.16735	0.0083675	0.0962263	0.0125513	0.0209188	0.171534	0.13388	0.426743	0.292863	0.196636	0.0125513	0.150615	0.016735	0.06694	0.117145
Firmicutes	Lachnospiraceae	f_Lachnospiraceae	OTU2972	0.0420467	0.00522969	0.00455002	6.6e-05	0.108778	0.03347	0.0460213	0.050205	0.050205	0.0376538	0.016735	0.016735	0.0083675	0.03347	0.0920425	0.0418375	0.0962263	0.0753075	0	0.0125513	0.0292863	0.0251025	0.0418375	0.0251025	0	0.016735	0	0	0.0083675	0	0	0.00418375	0.0083675	0.00418375	0.0376538	0	0	0	0.00418375	0.016735	0.00418375	0	0	0
Firmicutes	Lachnospiraceae	Lachnoclostridium_10	OTU3039	0.0363986	0.00355619	0.00568556	6.9e-05	0.0125513	0.00418375	0.0209188	0.0585725	0.150615	0.0418375	0.016735	0.0125513	0.0251025	0.0125513	0.0543888	0.0460213	0.163166	0.03347	0	0.0209188	0.00418375	0.00418375	0.0292863	0.016735	0	0	0	0	0.0418375	0	0.0209188	0	0	0.0083675	0	0	0	0	0	0	0	0	0	0
Bacteroidetes	Bacteroidales_BS11_gut_group	f_Bacteroidales_BS11_gut_group	OTU622	0.0483223	0.000627563	0.0181023	6.9e-05	0.016735	0.0125513	0.0209188	0	0.0125513	0.0209188	0.00418375	0.00418375	0.00418375	0.0251025	0.03347	0.727973	0.00418375	0.0125513	0	0.0083675	0.0376538	0.0083675	0	0.0125513	0	0	0.00418375	0	0.00418375	0	0	0	0	0	0	0	0	0	0	0	0.00418375	0	0	0
Bacteroidetes	Prevotellaceae	Prevotella_1	OTU711	0.69262	0.233244	0.0573407	6.9e-05	0.861853	0.447661	0.481131	0.824199	0.430926	0.56899	0.3347	0.510418	0.845118	0.686135	0.548071	0.585725	0.292863	0.673584	1.8032	1.34298	0.615011	0.924609	0.690319	0.384905	0.083675	0.372354	0.380721	0.317965	0.0543888	0.06694	0.0753075	0.40164	0.376538	0.610828	0.460213	0.142248	0.083675	0.00418375	0.0878588	0.380721	0.192453	0.380721	0.171534	0.0209188
Bacteroidetes	Bacteroidales_BS11_gut_group	f_Bacteroidales_BS11_gut_group	OTU976	0.0382813	0.00125512	0.00646929	6.9e-05	0.0376538	0.0251025	0	0	0.03347	0.163166	0.00418375	0.00418375	0.00418375	0.016735	0.13388	0.0251025	0.158983	0.0209188	0.0209188	0.00418375	0.0585725	0.0460213	0.0083675	0	0	0	0	0	0.0209188	0	0	0	0	0	0.00418375	0	0	0	0	0	0	0	0	0
Firmicutes	Lachnospiraceae	Pseudobutyrivibrio	OTU2913	1.4936	0.496402	0.136814	7.1e-05	2.8324	2.26759	2.59393	3.97038	1.12543	1.74462	1.88687	0.790729	1.07104	1.96218	0.744708	0.648481	1.06267	0.63593	0.46858	0.757259	0.698686	0.573174	1.31788	2.71944	0.16735	0.882771	0.6694	0.284495	1.0292	0.464396	0.443478	0.677768	0.276128	0.723789	1.16308	0.43511	0.497866	0.292863	0.476948	0.359803	0.330516	0.288679	0.23429	0.230106
Firmicutes	Lachnospiraceae	Butyrivibrio_2	OTU2006	0.541168	0.203958	0.0406533	7.2e-05	0.773994	0.912058	1.21329	0.661033	0.343068	0.510418	0.828383	0.426743	0.677768	0.6694	0.292863	0.242658	0.581541	0.317965	0.276128	0.439294	0.426743	0.313781	0.36817	0.548071	0.121329	0.292863	0.138064	0.0878588	0.259393	0.112961	0.3347	0.196636	0.10041	0.347251	0.426743	0.405824	0.213371	0.03347	0.154799	0.230106	0.125513	0.213371	0.196636	0.0878588
Saccharibacteria	Unknown_Family	Candidatus_Saccharimonas	OTU2441	0.0594093	0.00857669	0.00655406	7.2e-05	0.0794913	0.0125513	0.00418375	0.050205	0.0585725	0.0585725	0.03347	0.0627563	0.0251025	0.0543888	0.108778	0.0627563	0.06694	0.138064	0.0292863	0.0083675	0.0418375	0.0292863	0.188269	0.0753075	0	0	0.0585725	0.0083675	0.00418375	0	0.0209188	0.0125513	0.00418375	0.0125513	0.0083675	0	0.0125513	0.0083675	0	0.0083675	0	0.00418375	0.0083675	0
Bacteroidetes	Rikenellaceae	Rikenellaceae_RC9_gut_group	OTU708	0.0117145	0.00083675	0.00135652	7.2e-05	0.0083675	0	0.0125513	0.03347	0.0125513	0.0251025	0.0083675	0.0083675	0.0083675	0.0083675	0.0125513	0	0.016735	0.00418375	0	0.0209188	0.0083675	0.0251025	0.00418375	0.016735	0	0	0.0083675	0	0.0083675	0	0	0	0	0	0	0	0	0	0	0	0	0	0	0
Bacteroidetes	Prevotellaceae	Prevotella_1	OTU1342	0.00962263	0.000627563	0.00125769	7.7e-05	0.0125513	0.0083675	0.0125513	0.00418375	0.0083675	0	0	0.0083675	0.00418375	0.0376538	0.0125513	0	0.0083675	0.00418375	0.0083675	0.00418375	0.0209188	0.00418375	0.0083675	0.0251025	0	0	0	0.00418375	0	0	0	0	0	0	0.00418375	0	0.00418375	0	0	0	0	0	0	0
Firmicutes	Christensenellaceae	Christensenellaceae_R-7_group	OTU2126	0.0989457	0.0378629	0.00754467	7.8e-05	0.06694	0.0543888	0.10041	0.121329	0.108778	0.0627563	0.158983	0.06694	0.0418375	0.121329	0.246841	0.0460213	0.112961	0.10041	0.0962263	0.108778	0.0753075	0.0585725	0.121329	0.108778	0.050205	0.0376538	0.0083675	0.03347	0.0209188	0.0543888	0.108778	0.0209188	0.0418375	0.0543888	0.0251025	0.0292863	0.016735	0.016735	0.0209188	0.0627563	0.0209188	0.03347	0.06694	0.03347
Bacteroidetes	Bacteroidales_BS11_gut_group	f_Bacteroidales_BS11_gut_group	OTU619	0.0820015	0.0232198	0.00659451	7.8e-05	0.121329	0.0543888	0.0753075	0.0376538	0.13388	0.06694	0.0627563	0.0753075	0.10041	0.138064	0.117145	0.0878588	0.0878588	0.112961	0.016735	0.0460213	0.0920425	0.0543888	0.0376538	0.121329	0.00418375	0.016735	0.0460213	0.0083675	0.0292863	0	0.083675	0.0460213	0.0209188	0.050205	0.03347	0	0.0125513	0	0.00418375	0.0292863	0.0418375	0.0376538	0	0
Bacteroidetes	Rikenellaceae	Rikenellaceae_RC9_gut_group	OTU1217	0.0215463	0.00230106	0.00252696	8e-05	0.0251025	0.0083675	0.00418375	0	0.0376538	0.0209188	0.00418375	0.0083675	0.0083675	0.03347	0.0209188	0.0460213	0.0753075	0.0292863	0.00418375	0.0209188	0.0209188	0.0125513	0.0209188	0.0292863	0	0	0	0	0.00418375	0	0.00418375	0	0.00418375	0	0.0083675	0	0.0083675	0	0	0	0	0.00418375	0.0125513	0
Bacteroidetes	Prevotellaceae	Prevotella_1	OTU798	0.855995	0.259393	0.0741729	8e-05	0.522969	1.15472	1.69442	0.90369	0.476948	0.372354	1.74462	0.627563	0.811648	0.623379	0.744708	0.686135	0.23429	0.242658	1.33043	1.66513	1.51033	0.853485	0.40164	0.518785	0.276128	0.3347	0.43511	0.297046	0.158983	0.0920425	0.246841	0.217555	0.40164	0.497866	0.209188	0.217555	0.221739	0.016735	0.150615	0.510418	0.0962263	0.497866	0.225923	0.083675
Bacteroidetes	Bacteroidales_BS11_gut_group	f_Bacteroidales_BS11_gut_group	OTU929	0.112752	0.0219647	0.0223471	8e-05	0.050205	0.0376538	0.0083675	0.06694	0.330516	0.0209188	0.00418375	0.0376538	0.0376538	0.050205	0.0627563	0.640114	0.514601	0.0794913	0.016735	0.016735	0.108778	0.0418375	0.0125513	0.117145	0.00418375	0.0083675	0.0083675	0.0083675	0.351435	0.00418375	0.00418375	0	0.00418375	0	0	0.00418375	0.00418375	0	0.0083675	0.00418375	0.00418375	0	0.0083675	0.0125513
Chloroflexi	Anaerolineaceae	f_Anaerolineaceae	OTU2640	0.0424651	0.00627562	0.00427891	8.2e-05	0.0251025	0.0125513	0	0.0543888	0.0251025	0.0794913	0.03347	0.06694	0.0209188	0.0920425	0.0585725	0.0878588	0.06694	0.03347	0.0125513	0.0125513	0.0251025	0.0543888	0.03347	0.0543888	0	0	0.0251025	0.00418375	0.00418375	0.0083675	0.016735	0.0083675	0	0.03347	0	0.0083675	0	0	0	0.0083675	0.00418375	0	0.00418375	0
Firmicutes	Ruminococcaceae	Ruminococcaceae_UCG-014	OTU2720	0.0125513	0.000418375	0.00154195	8.2e-05	0.016735	0.00418375	0	0.03347	0.0292863	0.0125513	0	0.0083675	0.0083675	0.016735	0	0.0125513	0.0083675	0.0251025	0.0083675	0.0083675	0.0292863	0.0251025	0	0.00418375	0	0	0	0	0	0.00418375	0.00418375	0	0	0	0	0	0	0	0	0	0	0	0	0
Bacteroidetes	Bacteroidales_BS11_gut_group	f_Bacteroidales_BS11_gut_group	OTU599	0.0177809	0.00104594	0.00280555	8.2e-05	0.0585725	0.00418375	0.00418375	0.0125513	0.0460213	0.050205	0.0125513	0	0.00418375	0.0125513	0.0083675	0.0125513	0.00418375	0.016735	0.0083675	0.00418375	0.00418375	0.0125513	0	0.0794913	0	0	0.0083675	0	0	0	0.00418375	0	0	0.00418375	0	0	0	0	0	0.00418375	0	0	0	0
Bacteroidetes	Prevotellaceae	Prevotellaceae_YAB2003_group	OTU646	0.147896	0.891557	0.0908069	8.2e-05	0.0543888	0.326333	0.23429	0.117145	0.083675	0.0376538	0.288679	0.205004	0.104594	0.0920425	0.0962263	0.146431	0.0460213	0.154799	0.338884	0.121329	0.225923	0.0962263	0.138064	0.050205	0.472764	1.05431	0.598276	1.14635	0.0209188	0.589909	0.778178	0.648481	1.72789	1.25513	0.443478	0.912058	0.573174	2.44331	2.07514	0.112961	0.539704	1.09614	0.464396	0.878588
Bacteroidetes	Rikenellaceae	Rikenellaceae_RC9_gut_group	OTU727	0.108778	0.0694503	0.029625	8.2e-05	0.016735	0.0627563	0.06694	0.108778	0.209188	0.36817	0.0711238	0.0794913	0.0418375	0.0962263	0.163166	0.117145	0.0418375	0.175718	0.0920425	0.146431	0.0460213	0.0753075	0.121329	0.0753075	0	0.00418375	0.0460213	0.00418375	1.15053	0	0.0292863	0.0125513	0	0.0292863	0.0418375	0	0.00418375	0	0	0.0627563	0	0	0.00418375	0
Bacteroidetes	Prevotellaceae	Prevotella_1	OTU915	0.161074	0.0543888	0.0146353	8.2e-05	0.20082	0.13388	0.0920425	0.23429	0.0920425	0.125513	0.0962263	0.083675	0.179901	0.154799	0.104594	0.13388	0.112961	0.117145	0.313781	0.506234	0.121329	0.16735	0.188269	0.0627563	0.0292863	0.06694	0.06694	0.050205	0.0209188	0.0376538	0.0627563	0.0627563	0.0753075	0.146431	0.112961	0.0209188	0.0251025	0.0083675	0.0125513	0.083675	0.0251025	0.108778	0.0711238	0
Bacteroidetes	Prevotellaceae	Prevotellaceae_UCG-001	OTU1548	0.205631	0.0516693	0.0211766	9e-05	0.677768	0.0962263	0.108778	0.0711238	0.255209	0.0794913	0.0543888	0.276128	0.426743	0.150615	0.16735	0.284495	0.125513	0.16735	0.0962263	0.196636	0.16735	0.343068	0.16735	0.20082	0.0753075	0.146431	0.0376538	0.0920425	0.0251025	0.0251025	0.00418375	0.0418375	0.0460213	0.0292863	0.050205	0.0460213	0.0292863	0	0.00418375	0.205004	0.050205	0.112961	0.0125513	0
Bacteroidetes	Prevotellaceae	Prevotella_1	OTU1237	0.0188269	0.00271944	0.00211262	9.2e-05	0.0125513	0.0125513	0.0251025	0.03347	0.00418375	0.00418375	0.0292863	0.050205	0.016735	0.0125513	0.0125513	0.00418375	0.0083675	0.00418375	0.016735	0.0292863	0.0418375	0.0125513	0.00418375	0.0418375	0	0	0.0125513	0	0.016735	0	0	0	0	0.0083675	0.00418375	0	0	0	0	0.0083675	0.00418375	0	0	0
Bacteroidetes	o_Bacteroidales	o_Bacteroidales	OTU863	0.006694	0.0750983	0.00759645	9.2e-05	0.0083675	0.0083675	0	0.00418375	0	0.016735	0.0083675	0.0083675	0.00418375	0	0.00418375	0.0083675	0.00418375	0.00418375	0.00418375	0.0209188	0	0.0125513	0.016735	0	0.06694	0.0418375	0.163166	0.117145	0	0.03347	0.112961	0.0125513	0.0920425	0.10041	0.0920425	0.0711238	0.0585725	0.0543888	0.0711238	0.00418375	0.06694	0.13388	0.163166	0.0460213
Bacteroidetes	Prevotellaceae	Prevotella_1	OTU1571	0.0412099	0.0115053	0.00335704	9.3e-05	0.0794913	0.0460213	0.0251025	0.0376538	0.0292863	0.0376538	0.0209188	0.0418375	0.050205	0.050205	0.03347	0.0292863	0.00418375	0.0376538	0.0585725	0.06694	0.0460213	0.050205	0.0585725	0.0209188	0.0209188	0.0083675	0.0251025	0	0	0	0	0.0083675	0.0209188	0.0418375	0.0125513	0.00418375	0.0083675	0	0	0.0209188	0.0083675	0.03347	0.016735	0
Bacteroidetes	Prevotellaceae	Prevotella_1	OTU1129	0.0230106	0.00313781	0.00285878	9.8e-05	0.016735	0.0209188	0.0209188	0.0292863	0.0083675	0.0251025	0	0.0292863	0.0292863	0.0125513	0.00418375	0.00418375	0.0962263	0.0209188	0.016735	0.0125513	0.0083675	0.03347	0.0292863	0.0418375	0	0	0.00418375	0	0.0251025	0	0.00418375	0	0	0.0083675	0.016735	0	0	0	0	0.00418375	0	0	0	0
Actinobacteria	Coriobacteriaceae	f_Coriobacteriaceae	OTU3399	0.00711238	0.00083675	0.000946841	9.9e-05	0	0.00418375	0.0083675	0.00418375	0.0083675	0.0083675	0.00418375	0.0083675	0	0.03347	0.0125513	0.0083675	0.00418375	0.00418375	0.0083675	0.0083675	0.00418375	0.00418375	0.00418375	0.00418375	0	0.00418375	0	0	0	0	0	0.00418375	0	0.0083675	0	0	0	0	0	0	0	0	0	0
Firmicutes	Ruminococcaceae	Ruminococcus_1	OTU2953	0.0016735	0.0192453	0.00252007	0.0001	0	0.0083675	0	0	0	0	0	0	0	0.00418375	0	0	0	0	0.00418375	0.00418375	0	0.0083675	0	0.00418375	0.016735	0.00418375	0.00418375	0.0125513	0	0.03347	0	0.0125513	0.0125513	0.0125513	0.00418375	0.0460213	0.016735	0.0125513	0.0251025	0.0209188	0.0083675	0.03347	0.0292863	0.0794913
Bacteroidetes	Rikenellaceae	Rikenellaceae_RC9_gut_group	OTU1072	0.023429	0.003347	0.00245328	0.00011	0.0251025	0.0083675	0.0083675	0.0251025	0.050205	0.0209188	0.0083675	0.0083675	0.0292863	0.0627563	0.0376538	0.0251025	0.0209188	0.03347	0.0083675	0.0083675	0.0292863	0.016735	0	0.0418375	0	0	0.0083675	0.0083675	0	0	0.0125513	0	0	0.00418375	0.0083675	0	0.00418375	0	0	0.0125513	0	0.0083675	0	0
Firmicutes	Veillonellaceae	Megasphaera	OTU135	0.00920425	0.106267	0.0161121	0.00011	0	0.050205	0.00418375	0	0.0125513	0	0.0125513	0.0125513	0	0.00418375	0.0292863	0.0083675	0	0	0.0083675	0	0.0292863	0	0	0.0125513	0.192453	0.0711238	0.163166	0.0125513	0.00418375	0.0209188	0.108778	0.142248	0.016735	0.03347	0.16735	0.552255	0.112961	0.263576	0.0460213	0.0753075	0.0753075	0.0083675	0.0292863	0.0292863
Bacteroidetes	Prevotellaceae	Prevotellaceae_UCG-001	OTU1453	0.371099	0.141829	0.0289007	0.00011	0.6694	0.23429	0.384905	0.80328	0.322149	0.30123	0.179901	0.251025	0.552255	0.351435	0.242658	0.439294	0.280311	0.246841	0.326333	0.439294	0.242658	0.280311	0.686135	0.188269	0.0794913	0.225923	0.112961	0.184085	0.0585725	0.13388	0.30123	0.112961	0.184085	0.389089	0.13388	0.0878588	0.112961	0.00418375	0.0292863	0.276128	0.00418375	0.138064	0.129696	0.138064
Bacteroidetes	Prevotellaceae	Prevotellaceae_UCG-003	OTU1455	0.0125513	0.00104594	0.00153273	0.00011	0.0125513	0.0125513	0.0125513	0.016735	0.016735	0.0083675	0	0.0292863	0.0083675	0.0125513	0.0418375	0.0083675	0.00418375	0.0083675	0.0083675	0	0	0.0292863	0.00418375	0.016735	0	0	0.0125513	0	0	0	0	0	0.00418375	0.00418375	0	0	0	0	0	0	0	0	0	0
Firmicutes	Veillonellaceae	Selenomonas	OTU171	0.000209188	0.0232198	0.00368221	0.00011	0	0	0	0	0	0	0	0	0	0	0.00418375	0	0	0	0	0	0	0	0	0	0.0251025	0.0125513	0.0083675	0	0	0	0.016735	0.0460213	0.00418375	0.0125513	0.0125513	0.0962263	0.083675	0.0711238	0.016735	0.0125513	0.03347	0	0.0125513	0
Firmicutes	Ruminococcaceae	Ruminococcaceae_UCG-010	OTU2469	0.0282403	0.00376538	0.00413489	0.00011	0.0292863	0.00418375	0.0083675	0.0292863	0.146431	0.050205	0.00418375	0.016735	0.0209188	0.0209188	0.0083675	0.0209188	0.0711238	0.0251025	0.0083675	0.00418375	0.03347	0.0125513	0.0292863	0.0209188	0	0.00418375	0.0125513	0.00418375	0.0251025	0	0	0	0	0.0083675	0.0125513	0	0	0	0	0.0083675	0	0	0	0
Firmicutes	ODP1230B8.23	f_ODP1230B8.23	OTU2618	0.0564806	0.0462304	0.0235785	0.00011	0.0418375	0.108778	0.0711238	0.00418375	0.00418375	0.06694	0	0.0209188	0.0711238	0.0711238	0.0460213	0.104594	0.0627563	0	0.20082	0.016735	0.117145	0	0.0083675	0.112961	0	0	0	0	0.924609	0	0	0	0	0	0	0	0	0	0	0	0	0	0	0
Firmicutes	Ruminococcaceae	Papillibacter	OTU2830	0.239311	0.0460213	0.0285984	0.00011	0.150615	0.0794913	0.0292863	0.372354	0.962263	0.50205	0.0711238	0.0794913	0.192453	0.163166	0.251025	0.26776	0.343068	0.297046	0.0543888	0.125513	0.0920425	0.150615	0.238474	0.363986	0.016735	0.0543888	0.0251025	0.016735	0.146431	0.00418375	0.10041	0.0125513	0.0585725	0.0794913	0.050205	0.0376538	0.0376538	0	0.0209188	0.188269	0.0292863	0.0251025	0.016735	0
Bacteroidetes	Prevotellaceae	f_Prevotellaceae	OTU729	0.117773	0.446406	0.0439602	0.00011	0.0794913	0.163166	0.0585725	0.175718	0.20082	0.03347	0.0711238	0.117145	0.104594	0.238474	0.0376538	0.121329	0.0418375	0.0794913	0.0794913	0.0627563	0.158983	0.209188	0.205004	0.117145	0.217555	0.305414	0.405824	0.414191	0.46858	0.686135	0.748891	0.125513	1.43921	0.891139	0.297046	0.313781	0.330516	0.0292863	0.393273	0.163166	0.280311	0.439294	0.439294	0.539704
Bacteroidetes	Prevotellaceae	Prevotella_1	OTU831	0.0181993	0.241612	0.0317923	0.00011	0.00418375	0	0	0.0083675	0	0.00418375	0.0962263	0	0	0.00418375	0.00418375	0	0	0.0418375	0.06694	0	0.0125513	0.112961	0.00418375	0.00418375	0.10041	0.179901	0.347251	0.171534	0	0.255209	0.13388	0.06694	0.322149	0.426743	0.644298	0.112961	0.330516	0.104594	0.715421	0.0125513	0.0125513	0.765626	0.10041	0.0292863
Bacteroidetes	Bacteroidales_BS11_gut_group	f_Bacteroidales_BS11_gut_group	OTU885	0.0843026	0.00083675	0.0206667	0.00011	0.761443	0.050205	0	0.0418375	0.125513	0.0083675	0	0	0.0292863	0.0251025	0.03347	0.142248	0.0753075	0	0.0125513	0.0083675	0.0209188	0.016735	0.00418375	0.330516	0	0	0	0	0.0125513	0.00418375	0	0	0	0	0	0	0	0	0	0	0	0	0	0
Bacteroidetes	Prevotellaceae	Prevotella_1	OTU1060	0.00083675	0.0184085	0.00255192	0.00012	0	0	0	0.00418375	0	0	0	0	0	0	0.00418375	0	0	0.0083675	0	0	0	0	0	0	0.0083675	0.00418375	0	0.0418375	0.00418375	0.0292863	0.0209188	0.0125513	0	0	0.00418375	0.03347	0.0083675	0.0251025	0.0585725	0.00418375	0.0083675	0.0460213	0.0543888	0.00418375
Bacteroidetes	Prevotellaceae	Prevotella_1	OTU1061	0.0317965	0.00460213	0.00346348	0.00012	0.0460213	0.0460213	0.0878588	0.0418375	0.0543888	0.0083675	0	0.0125513	0.0251025	0.03347	0.0376538	0.0083675	0.0083675	0.0209188	0.03347	0.083675	0.03347	0.0125513	0.016735	0.0251025	0.0125513	0.0125513	0.016735	0.0083675	0	0	0	0.00418375	0	0.0125513	0.0083675	0	0.00418375	0.00418375	0	0.0083675	0	0	0	0
Firmicutes	Veillonellaceae	Allisonella	OTU167	0.000209188	0.0297046	0.00650716	0.00012	0	0	0	0	0	0	0.00418375	0	0	0	0	0	0	0	0	0	0	0	0	0	0.016735	0.0083675	0.0376538	0.00418375	0	0.00418375	0.0585725	0.0711238	0.00418375	0	0.0125513	0.0251025	0.0251025	0.246841	0.0376538	0	0.016735	0	0	0.0251025
Firmicutes	Ruminococcaceae	Ruminococcaceae_UCG-014	OTU2130	0.00230106	0.0809556	0.0154732	0.00012	0	0	0	0.03347	0	0.00418375	0	0	0	0	0	0	0	0	0	0	0	0	0	0.0083675	0.0292863	0.016735	0.0292863	0.0292863	0	0.188269	0.00418375	0.03347	0.00418375	0	0	0.108778	0.0376538	0.514601	0.259393	0.0209188	0.016735	0.050205	0.050205	0.225923
Firmicutes	Ruminococcaceae	Ruminococcaceae_UCG-012	OTU2213	0.0194544	0.000209188	0.00442247	0.00012	0.0125513	0.0083675	0	0.03347	0.0543888	0.0083675	0	0.0125513	0.0083675	0.0083675	0.03347	0.00418375	0	0.0209188	0	0.0083675	0.00418375	0.00418375	0	0.16735	0	0	0	0	0.00418375	0	0	0	0	0	0	0	0	0	0	0	0	0	0	0
Firmicutes	Ruminococcaceae	Ruminococcaceae_UCG-002	OTU2406	0.0627563	0.0115053	0.0068798	0.00012	0.0711238	0.0543888	0.0125513	0.0460213	0.138064	0.146431	0.112961	0.016735	0.0125513	0.083675	0.016735	0.150615	0.0292863	0.138064	0.0376538	0.0292863	0.050205	0.0376538	0.0209188	0.050205	0	0.0125513	0.0209188	0.00418375	0.050205	0.0125513	0.0209188	0.00418375	0.00418375	0.03347	0.0251025	0.00418375	0	0	0	0.0125513	0.00418375	0.0125513	0.0083675	0
Firmicutes	Lachnospiraceae	Catonella	OTU2974	0.000209188	0.0163166	0.00265656	0.00012	0	0	0	0	0	0	0.00418375	0	0	0	0	0	0	0	0	0	0	0	0	0	0.016735	0.016735	0.0125513	0	0	0.0083675	0	0.03347	0.0083675	0.00418375	0	0.0418375	0.0543888	0.0125513	0.0794913	0.00418375	0.0083675	0	0.00418375	0.0209188
Verrucomicrobia	c_WCHB1-41	c_WCHB1-41	OTU38	0.0274036	0.00732156	0.00266947	0.00012	0.0292863	0.016735	0.0209188	0.03347	0.0418375	0.0585725	0.016735	0.0292863	0.0292863	0.0209188	0.0711238	0.0209188	0.016735	0.0627563	0.0125513	0.016735	0.0209188	0.0125513	0.00418375	0.0125513	0.0083675	0.0125513	0.0083675	0.0125513	0.0083675	0.0083675	0.00418375	0.00418375	0.0083675	0.00418375	0	0.0209188	0	0	0.0083675	0.0251025	0	0.0083675	0.00418375	0
Bacteroidetes	Bacteroidales_RF16_group	f_Bacteroidales_RF16_group	OTU1427	0.00732156	0.000209188	0.000933113	0.00013	0.00418375	0.0083675	0	0.0083675	0.00418375	0.00418375	0	0.0125513	0.0083675	0.0083675	0	0.016735	0.0083675	0.0125513	0	0.0209188	0.00418375	0	0.00418375	0.0209188	0	0	0	0	0	0	0	0	0	0.00418375	0	0	0	0	0	0	0	0	0	0
Bacteroidetes	Prevotellaceae	Prevotellaceae_UCG-003	OTU1695	0.0142248	0.0665216	0.00655469	0.00013	0.03347	0.0125513	0	0.0125513	0.00418375	0.00418375	0.00418375	0.0209188	0.00418375	0.016735	0.0209188	0.0251025	0.0083675	0.0292863	0.016735	0.016735	0.03347	0.00418375	0.0125513	0.00418375	0.10041	0.112961	0.0920425	0.0585725	0.184085	0.0962263	0.0209188	0.0543888	0.0627563	0.0418375	0.0251025	0.0460213	0.0209188	0	0.0251025	0.121329	0.108778	0.0376538	0.0627563	0.0585725
Proteobacteria	o_Bacteroidales	o_Bacteroidales	OTU4	0.0202912	0.00292862	0.00229881	0.00013	0.0083675	0.0251025	0.0125513	0.0251025	0.0585725	0.0292863	0	0.0251025	0.016735	0.0083675	0.0251025	0.016735	0.016735	0.0460213	0.00418375	0.0460213	0.0125513	0.00418375	0.00418375	0.0209188	0	0	0	0.00418375	0.0251025	0	0.00418375	0	0.00418375	0.00418375	0	0.00418375	0.0083675	0	0	0	0	0	0.00418375	0
Bacteroidetes	Prevotellaceae	Prevotella_1	OTU1266	0.00606644	0.000209188	0.000932512	0.00014	0.00418375	0	0.00418375	0	0	0.0083675	0.00418375	0.00418375	0.00418375	0	0.0083675	0.0292863	0.0209188	0.00418375	0.00418375	0	0.00418375	0.00418375	0.0083675	0.0083675	0	0	0	0	0	0	0	0	0	0.00418375	0	0	0	0	0	0	0	0	0	0
Bacteroidetes	Prevotellaceae	Prevotella_1	OTU1374	0.00543888	0.000209188	0.000692785	0.00014	0.0125513	0.0125513	0.00418375	0	0.00418375	0.0083675	0.00418375	0.0125513	0.00418375	0.016735	0	0.00418375	0.00418375	0	0	0.00418375	0.0083675	0.00418375	0	0.00418375	0	0	0	0	0	0	0	0	0	0.00418375	0	0	0	0	0	0	0	0	0	0
Bacteroidetes	Prevotellaceae	Prevotella_1	OTU1435	0.010041	0.0451845	0.00444082	0.00014	0	0.0209188	0.0083675	0.0125513	0.0209188	0	0	0.0209188	0.0251025	0.00418375	0.0083675	0	0.00418375	0.0083675	0.0209188	0.0125513	0.00418375	0	0.0083675	0.0209188	0.0711238	0.0418375	0.0251025	0.0878588	0.0962263	0.03347	0.00418375	0.0209188	0.104594	0.06694	0.0125513	0.0627563	0.050205	0.016735	0.0753075	0.0251025	0.016735	0.0292863	0.0376538	0.0251025
Bacteroidetes	Prevotellaceae	Prevotellaceae_UCG-001	OTU1719	0.104594	0.0338884	0.00867684	0.00014	0.154799	0.104594	0.0292863	0.138064	0.117145	0.10041	0.03347	0.06694	0.108778	0.0627563	0.16735	0.158983	0.129696	0.083675	0.0627563	0.259393	0.0753075	0.0962263	0.083675	0.0585725	0.016735	0.06694	0.050205	0.0209188	0.050205	0.0083675	0.0418375	0.0418375	0.06694	0.0376538	0.03347	0.0209188	0.03347	0	0.00418375	0.104594	0.0209188	0.03347	0.0251025	0
Firmicutes	Lachnospiraceae	f_Lachnospiraceae	OTU2798	0.145385	0.0441386	0.0126957	0.00014	0.0794913	0.13388	0.0292863	0.23429	0.322149	0.347251	0.121329	0.0418375	0.06694	0.108778	0.16735	0.179901	0.13388	0.179901	0.0794913	0.083675	0.138064	0.129696	0.16735	0.163166	0.0209188	0.016735	0.0543888	0.0083675	0.0878588	0.0460213	0.108778	0.016735	0.0460213	0.0543888	0.0376538	0.0418375	0.0418375	0.0292863	0.016735	0.129696	0.0083675	0.0376538	0.0585725	0.0209188
Firmicutes	Ruminococcaceae	Ruminococcus_1	OTU3067	0.0443478	0.00962263	0.00468704	0.00014	0.0543888	0.0209188	0.0083675	0.0543888	0.112961	0.0460213	0.0209188	0.0292863	0.0251025	0.0251025	0.0125513	0.0920425	0.121329	0.06694	0.0125513	0.0209188	0.0125513	0.050205	0.0376538	0.0627563	0.0125513	0.0083675	0.0083675	0.0292863	0	0.016735	0.00418375	0.00418375	0.00418375	0.0125513	0.00418375	0.016735	0.0209188	0.00418375	0	0	0.00418375	0.0125513	0.0083675	0.0209188
Bacteroidetes	Bacteroidales_BS11_gut_group	f_Bacteroidales_BS11_gut_group	OTU633	0.0215463	0.00271944	0.00357585	0.00014	0.016735	0.0083675	0.0083675	0.016735	0.0251025	0.016735	0	0.0083675	0.0083675	0.0083675	0.03347	0.0585725	0.112961	0	0.00418375	0.00418375	0.0627563	0.0292863	0.00418375	0.00418375	0	0	0.00418375	0	0.0418375	0	0	0	0	0	0	0	0	0	0	0.0083675	0	0	0	0
Verrucomicrobia	c_WCHB1-41	c_WCHB1-41	OTU64	0.0135972	0.000209188	0.00210551	0.00014	0.0209188	0.00418375	0.00418375	0.016735	0.0376538	0.0376538	0	0.00418375	0.00418375	0.0125513	0.0585725	0.0251025	0.00418375	0.0292863	0	0	0	0.0083675	0.00418375	0	0	0	0	0	0	0	0	0	0	0	0.00418375	0	0	0	0	0	0	0	0	0
Bacteroidetes	Rikenellaceae	Rikenellaceae_RC9_gut_group	OTU959	0.0681951	0.0104594	0.00798715	0.00014	0.0292863	0.0920425	0.0711238	0.0209188	0.0878588	0.121329	0.06694	0.0794913	0.0251025	0.0292863	0.209188	0.050205	0.00418375	0.0543888	0.0418375	0.00418375	0.196636	0.0125513	0.0878588	0.0794913	0	0.00418375	0.0711238	0	0.0209188	0.0125513	0.03347	0.0083675	0	0	0.0251025	0	0.00418375	0	0	0.016735	0.0125513	0	0	0
Bacteroidetes	Bacteroidales_BS11_gut_group	f_Bacteroidales_BS11_gut_group	OTU1017	0.0909966	0.0322149	0.00865876	0.00015	0.10041	0.03347	0.0753075	0.050205	0.121329	0.125513	0.0418375	0.0460213	0.125513	0.104594	0.0962263	0.142248	0.150615	0.0962263	0.0376538	0.117145	0.050205	0.0794913	0.0460213	0.179901	0.0125513	0.0627563	0.0292863	0.0209188	0.225923	0	0.0376538	0.016735	0.0125513	0.0292863	0.03347	0	0.0292863	0	0	0.0753075	0.0083675	0.0376538	0.0125513	0
Firmicutes	Lachnospiraceae	Lachnospiraceae_FCS020_group	OTU2771	0.0238474	0.00251025	0.0037884	0.00015	0.03347	0.00418375	0	0.0376538	0.0292863	0	0.0083675	0.00418375	0.0251025	0.016735	0.016735	0.0292863	0.129696	0.03347	0.00418375	0.0125513	0	0.0292863	0.050205	0.0125513	0	0	0	0	0.0460213	0	0	0	0	0	0.00418375	0	0	0	0	0	0	0	0	0
Firmicutes	Lachnospiraceae	Lachnospiraceae_AC2044_group	OTU3247	0.00439294	0.0286587	0.0031528	0.00015	0	0.0083675	0	0.0083675	0.00418375	0	0.0083675	0	0	0.00418375	0.00418375	0	0	0.00418375	0	0.00418375	0.016735	0.00418375	0	0.0209188	0.0209188	0.016735	0.0543888	0.0209188	0	0.0125513	0.0251025	0.083675	0.0209188	0.0292863	0.016735	0.016735	0.0251025	0	0.0292863	0.0292863	0.03347	0.0376538	0.0794913	0.0209188
Bacteroidetes	Prevotellaceae	f_Prevotellaceae	OTU874	0.00083675	0.0512509	0.00975843	0.00015	0	0.00418375	0.0083675	0	0	0	0.00418375	0	0	0	0	0	0	0	0	0	0	0	0	0	0.0209188	0	0.0460213	0.016735	0.00418375	0.0251025	0.016735	0.0418375	0.016735	0	0.0125513	0	0.06694	0.209188	0.246841	0	0.242658	0.03347	0.00418375	0.0209188
Bacteroidetes	Prevotellaceae	Prevotella_1	OTU999	0.0391181	0.0102502	0.00345781	0.00015	0.0251025	0.0460213	0.0125513	0.0460213	0.0543888	0.0543888	0.0292863	0.0460213	0.0794913	0.0251025	0.0543888	0.0209188	0	0.0251025	0.0794913	0.0585725	0.0209188	0.0585725	0.016735	0.0292863	0.0209188	0.016735	0.0251025	0.00418375	0	0.00418375	0.00418375	0.016735	0.00418375	0.0209188	0.016735	0.016735	0.016735	0	0.00418375	0.00418375	0.0083675	0.016735	0.00418375	0
Firmicutes	Christensenellaceae	Christensenellaceae_R-7_group	OTU2204	0.023429	0.00522969	0.00290434	0.00016	0.00418375	0.0125513	0.016735	0.0292863	0.0292863	0.0543888	0.0920425	0.0125513	0.0292863	0.0209188	0.0083675	0.0083675	0.0125513	0.03347	0.0209188	0.0083675	0.0251025	0.00418375	0.016735	0.0292863	0	0	0.0083675	0	0	0	0.0460213	0.0125513	0.00418375	0.00418375	0	0	0.00418375	0	0	0.0125513	0.00418375	0	0.00418375	0.00418375
Firmicutes	Ruminococcaceae	f_Ruminococcaceae	OTU2241	0.0299138	0.00355619	0.00309913	0.00016	0.0251025	0.0209188	0.00418375	0.0418375	0.0460213	0.0543888	0	0.0376538	0.0083675	0.00418375	0.0627563	0.0418375	0.050205	0.0418375	0	0.0251025	0.016735	0.03347	0.0460213	0.0376538	0	0.00418375	0	0	0.0251025	0	0.0083675	0	0	0	0.00418375	0	0.0209188	0	0	0	0	0	0.0083675	0
Firmicutes	Lachnospiraceae	f_Lachnospiraceae	OTU2613	0.00606644	0.0681951	0.0133721	0.00016	0	0.016735	0	0	0.00418375	0	0	0	0.00418375	0	0.0083675	0	0	0.0083675	0.0083675	0.00418375	0	0.0418375	0.00418375	0.0209188	0.0209188	0.0209188	0.03347	0.016735	0.443478	0.121329	0	0.0878588	0.016735	0.0209188	0.0543888	0.0209188	0.0543888	0.050205	0.03347	0.016735	0.0083675	0.016735	0.0125513	0.313781
Firmicutes	Lachnospiraceae	Lachnospiraceae_UCG-009	OTU2944	0.100201	0.016735	0.0125651	0.00016	0.050205	0.0543888	0.0292863	0.129696	0.384905	0.154799	0.0460213	0.050205	0.0585725	0.0376538	0.104594	0.171534	0.271944	0.158983	0.0125513	0.0794913	0.016735	0.03347	0.121329	0.0376538	0	0.0125513	0.0125513	0.00418375	0.0460213	0	0.0794913	0.016735	0.00418375	0.0292863	0.0543888	0.00418375	0.0251025	0	0	0.0292863	0	0	0.016735	0
Bacteroidetes	Prevotellaceae	Prevotella_1	OTU712	0.65915	0.335328	0.0390322	0.00016	1.18819	0.615011	0.619195	0.765626	0.426743	0.686135	0.443478	0.63593	0.70287	0.585725	0.610828	0.556439	0.43511	0.414191	1.08778	0.73634	0.744708	0.707054	0.83675	0.384905	0.246841	0.376538	0.389089	0.263576	0.577358	0.196636	0.242658	0.410008	0.644298	0.451845	0.292863	0.213371	0.196636	0.0292863	0.23429	0.652665	0.422559	0.393273	0.288679	0.184085
Bacteroidetes	Prevotellaceae	Prevotella_1	OTU1095	0.0361894	0.0125513	0.00286936	0.00017	0.0251025	0.0543888	0.0209188	0.0292863	0.0292863	0.0251025	0.0125513	0.0460213	0.0418375	0.0585725	0.0376538	0.0376538	0.06694	0.0251025	0.0251025	0.03347	0.0418375	0.0418375	0.0376538	0.03347	0.0083675	0.0125513	0.0083675	0.0083675	0	0.00418375	0.0083675	0.016735	0.0083675	0.0585725	0.03347	0.0083675	0.00418375	0	0.0125513	0.03347	0.00418375	0.00418375	0.016735	0
Verrucomicrobia	c_OPB35_soil_group	c_OPB35_soil_group	OTU516	0.0276128	0.00585725	0.00787852	0.00017	0.0083675	0	0.0083675	0.016735	0.0418375	0.0292863	0	0	0.00418375	0.0125513	0.00418375	0.0292863	0.297046	0.0251025	0.00418375	0.00418375	0.0083675	0.00418375	0.0460213	0.0083675	0	0	0	0	0.112961	0	0	0	0	0.00418375	0	0	0	0	0	0	0	0	0	0
Bacteroidetes	Prevotellaceae	Prevotella_7	OTU625	0.00104594	3.0305	0.656712	0.00017	0	0	0	0	0	0	0	0	0	0.016735	0	0	0	0	0	0	0	0	0	0.00418375	2.33872	1.42248	0.0794913	0.0209188	0.0376538	7.18768	0	3.36374	0.179901	0	0	1.96636	1.52707	23.4625	9.42599	0	3.40139	0	0.108778	6.08736
Bacteroidetes	Bacteroidales_BS11_gut_group	f_Bacteroidales_BS11_gut_group	OTU689	0.0462304	0.00585725	0.00679496	0.00017	0.205004	0.016735	0.0125513	0.0209188	0.0209188	0.179901	0	0.0460213	0.0460213	0.03347	0.0543888	0.016735	0.03347	0.0753075	0.0376538	0.0083675	0.0251025	0.00418375	0.0460213	0.0418375	0	0.00418375	0.016735	0	0.0083675	0	0	0.016735	0.00418375	0.0125513	0.03347	0	0	0	0	0.0083675	0.00418375	0.00418375	0.00418375	0
Fibrobacteres	Fibrobacteraceae	Fibrobacter	OTU1980	0.0150615	0.00125512	0.00177849	0.00018	0.0292863	0.016735	0	0.0083675	0.0460213	0.0251025	0	0.0251025	0.0209188	0.0125513	0	0.0209188	0.0251025	0.0083675	0.00418375	0.0209188	0.0125513	0	0.0125513	0.0125513	0	0	0	0	0	0	0.0083675	0	0	0.016735	0	0	0	0	0	0	0	0	0	0
Elusimicrobia	unclassified_Lineage_I	Candidatus_Endomicrobium	OTU2180	0.0278219	0.00543888	0.00357801	0.00018	0.00418375	0.0376538	0.00418375	0.0418375	0.0418375	0.0125513	0.0292863	0.0125513	0.0125513	0.0376538	0.0125513	0.125513	0.0209188	0.0376538	0.0292863	0.0125513	0.0083675	0.0418375	0.016735	0.016735	0.00418375	0.00418375	0.00418375	0.00418375	0.016735	0	0.0292863	0	0	0.0292863	0	0	0	0	0	0	0	0.00418375	0.0083675	0.00418375
Firmicutes	Christensenellaceae	Christensenellaceae_R-7_group	OTU2193	0.0169442	0.00209187	0.00223696	0.00018	0.0251025	0.0209188	0.0209188	0.0083675	0.00418375	0.0209188	0.00418375	0.0292863	0	0.0125513	0.0209188	0.0125513	0.0711238	0.0125513	0.0083675	0	0.00418375	0.03347	0.00418375	0.0251025	0	0.00418375	0	0	0.0251025	0.00418375	0	0	0.00418375	0	0	0	0	0	0	0.00418375	0	0	0	0
Firmicutes	Family_XIII	Family_XIII_AD3011_group	OTU2480	0.0219647	0.003347	0.00298662	0.00018	0.03347	0.016735	0.0083675	0.00418375	0.0418375	0.0292863	0.00418375	0.00418375	0.0083675	0.00418375	0.0376538	0.0794913	0.06694	0.0083675	0.0083675	0.0125513	0.00418375	0.00418375	0.016735	0.0460213	0	0	0	0	0.0292863	0	0	0	0	0.0083675	0.00418375	0.00418375	0	0.00418375	0.0125513	0	0.00418375	0	0	0
Firmicutes	Ruminococcaceae	Ruminococcaceae_UCG-014	OTU2608	0.00857669	0.000418375	0.00107386	0.00018	0.0083675	0.0083675	0	0.0125513	0.0125513	0.0125513	0.00418375	0	0.0083675	0.0125513	0.0209188	0	0	0	0.0083675	0.00418375	0.0083675	0.0209188	0.00418375	0.0251025	0	0	0	0	0	0	0	0	0	0	0	0	0	0	0	0	0	0	0.0083675	0
Firmicutes	Ruminococcaceae	f_Ruminococcaceae	OTU2708	0.166304	0.026776	0.0210366	0.00018	0.26776	0.0711238	0.083675	0.06694	0.158983	0.0292863	0	0.179901	0.23429	0.13388	0.196636	0.0460213	0.36817	0.138064	0.10041	0.00418375	0.129696	0.26776	0.26776	0.581541	0	0.0083675	0.146431	0	0	0	0	0	0	0.0125513	0.343068	0	0	0	0	0.016735	0	0.0083675	0	0
Firmicutes	Lachnospiraceae	Acetitomaculum	OTU2937	0.155217	0.0466488	0.0145395	0.00018	0.0878588	0.108778	0.112961	0.158983	0.138064	0.380721	0.338884	0.16735	0.0920425	0.238474	0.317965	0.108778	0.0711238	0.263576	0.0878588	0.0418375	0.0794913	0.0418375	0.129696	0.138064	0.00418375	0.0794913	0.108778	0.0292863	0.0125513	0.0292863	0.117145	0.06694	0.06694	0.083675	0.0460213	0.03347	0.0125513	0.0251025	0.016735	0.03347	0.0418375	0.0125513	0.0962263	0.016735
Proteobacteria	Rickettsiales_Incertae_Sedis	Candidatus_Hepatincola	OTU3069	0.0265668	0.000418375	0.00525268	0.00018	0	0	0.00418375	0.00418375	0.104594	0.0292863	0.0083675	0	0	0.00418375	0.175718	0.00418375	0.03347	0.0585725	0	0.0209188	0.00418375	0.0125513	0.0376538	0.0292863	0	0	0	0	0	0	0.0083675	0	0	0	0	0	0	0	0	0	0	0	0	0
Firmicutes	Family_XIII	Family_XIII_AD3011_group	OTU3381	0.0589909	0.0144339	0.00572293	0.00018	0.0376538	0.0794913	0.0460213	0.050205	0.0627563	0.0543888	0.050205	0.0376538	0.0376538	0.112961	0.13388	0.125513	0.0418375	0.10041	0.0251025	0.0083675	0.0125513	0.016735	0.0376538	0.108778	0.0125513	0.0083675	0.016735	0.00418375	0.0627563	0.0292863	0.016735	0.016735	0.0209188	0.0125513	0.00418375	0.0083675	0.0209188	0.00418375	0	0.0209188	0.00418375	0.00418375	0.0125513	0.0083675
Bacteroidetes	Bacteroidales_BS11_gut_group	f_Bacteroidales_BS11_gut_group	OTU618	0.0598276	0.00920425	0.00759979	0.00018	0.0794913	0.0711238	0	0.0794913	0.0209188	0.0711238	0.0543888	0.050205	0.0292863	0.0292863	0.0083675	0.0585725	0.26776	0.104594	0.016735	0.0376538	0.0125513	0.0627563	0.0418375	0.10041	0	0.00418375	0.0292863	0.00418375	0.0251025	0	0.0209188	0.0125513	0.0083675	0.016735	0.0083675	0	0.0083675	0	0	0.0083675	0	0.0292863	0.0083675	0
Bacteroidetes	Bacteroidales_BS11_gut_group	f_Bacteroidales_BS11_gut_group	OTU843	0.116517	0.00418375	0.0306121	0.00018	0.0083675	0.0083675	0	0.0460213	0.20082	0.246841	0.0125513	0.050205	0.016735	0.03347	0.050205	0.0292863	0.20082	1.20074	0.0083675	0.0418375	0	0.0418375	0.0543888	0.0794913	0	0	0	0	0.00418375	0	0	0	0.0125513	0.03347	0.0125513	0	0.00418375	0	0	0.0125513	0	0	0.00418375	0
Bacteroidetes	Bacteroidales_BS11_gut_group	f_Bacteroidales_BS11_gut_group	OTU889	0.0420467	0.0127604	0.0038745	0.00018	0.0585725	0.0083675	0.03347	0.0209188	0.0753075	0.0585725	0.0376538	0.0753075	0.0251025	0.0292863	0.03347	0.0292863	0.0585725	0.06694	0.0209188	0.0125513	0.0460213	0.0460213	0.0209188	0.083675	0.00418375	0.016735	0.0753075	0.016735	0.016735	0	0.016735	0.016735	0.00418375	0.0251025	0.0083675	0	0.0083675	0	0	0.0209188	0.00418375	0.0125513	0.0083675	0
Firmicutes	Lachnospiraceae	Lachnospira	OTU2755	0.0403732	0.554138	0.0835176	0.00019	0	0.313781	0	0.00418375	0	0.0125513	0	0.108778	0.117145	0	0	0	0.00418375	0	0.0711238	0.0292863	0.0376538	0	0.00418375	0.104594	0.330516	0.146431	0.225923	0.899506	0	1.09614	0.0083675	0.351435	0.0585725	0.10041	0.548071	0.271944	0.225923	2.32198	1.10033	0.326333	0.288679	0.083675	0.615011	2.08351
Firmicutes	Ruminococcaceae	Ruminococcus_1	OTU2886	0.0474856	0.242448	0.0293358	0.00019	0.03347	0.121329	0	0.03347	0.0711238	0.0543888	0.0543888	0.016735	0.0209188	0.0125513	0.06694	0.0292863	0.03347	0.0962263	0.0376538	0.0083675	0.0251025	0.0794913	0.0711238	0.083675	0.326333	0.06694	0.213371	0.221739	0	0.874404	0.0794913	0.13388	0.13388	0.142248	0.104594	0.205004	0.46858	0.050205	0.13388	0.142248	0.681951	0.343068	0.422559	0.104594
Bacteroidetes	Prevotellaceae	Prevotella_1	OTU1073	0.0123421	0.00188269	0.00145393	0.0002	0.0125513	0.0083675	0.0209188	0.016735	0.0125513	0.0083675	0.00418375	0.0083675	0.0083675	0.0292863	0.00418375	0.00418375	0.00418375	0.00418375	0.0209188	0.0251025	0.0292863	0	0.0251025	0	0.00418375	0	0	0	0	0	0.00418375	0	0	0	0	0	0	0	0	0.0209188	0	0.00418375	0.00418375	0
Firmicutes	Veillonellaceae	Veillonellaceae_UCG-001	OTU1242	0.0158983	0.00313781	0.00179755	0.0002	0.0209188	0.016735	0.0125513	0.0125513	0	0.0251025	0.00418375	0.00418375	0.0125513	0.0292863	0.00418375	0.0083675	0.0125513	0.016735	0.0292863	0.016735	0.0585725	0.0083675	0.0125513	0.0125513	0	0	0.0125513	0	0.00418375	0	0	0	0	0.0083675	0.0083675	0	0.00418375	0.00418375	0	0.00418375	0.0083675	0.00418375	0.00418375	0
Firmicutes	Veillonellaceae	Veillonellaceae_UCG-001	OTU1383	0.863317	0.376956	0.0631294	0.0002	0.418375	0.527153	0.773994	0.87022	0.581541	1.53544	0.564806	0.90369	0.485315	0.794913	0.962263	0.832566	0.271944	1.38482	1.27604	0.732156	1.958	0.790729	1.01247	0.589909	0.3347	0.230106	0.556439	0.192453	0.63593	0.30123	0.518785	0.347251	0.259393	0.548071	0.652665	0.389089	0.192453	0.13388	0.184085	0.76981	0.376538	0.284495	0.456029	0.175718
Bacteroidetes	Bacteroidales_S24-7_group	f_Bacteroidales_S24-7_group	OTU1751	0.0583633	0.0152707	0.00606135	0.0002	0.0460213	0.083675	0.0460213	0.0209188	0.0585725	0.0711238	0.0209188	0.0376538	0.050205	0.0418375	0.050205	0.150615	0.0083675	0.0920425	0.112961	0.0209188	0.16735	0.0251025	0.0376538	0.0251025	0.0251025	0.016735	0.016735	0.0125513	0	0.0083675	0.0125513	0.00418375	0.0083675	0.00418375	0.0376538	0.016735	0.0125513	0.0083675	0.03347	0.0418375	0	0.0292863	0.016735	0
Firmicutes	Lachnospiraceae	Lachnospiraceae_XPB1014_group	OTU2672	0.196218	0.0840934	0.0158146	0.0002	0.175718	0.13388	0.117145	0.188269	0.117145	0.297046	0.129696	0.175718	0.246841	0.225923	0.322149	0.205004	0.16735	0.158983	0.163166	0.217555	0.205004	0.242658	0.238474	0.196636	0.03347	0.104594	0.158983	0.0585725	0.456029	0.050205	0.0376538	0.03347	0.0292863	0.0878588	0.20082	0.0292863	0.083675	0	0.00418375	0.163166	0.0083675	0.0711238	0.06694	0.00418375
Bacteroidetes	Bacteroidales_Incertae_Sedis	Phocaeicola	OTU1669	0.124885	0.0386997	0.0107576	0.00021	0.221739	0.104594	0.0209188	0.06694	0.121329	0.083675	0.0251025	0.108778	0.138064	0.184085	0.175718	0.154799	0.112961	0.121329	0.0753075	0.251025	0.0962263	0.125513	0.146431	0.163166	0.00418375	0.0543888	0.06694	0	0.196636	0.00418375	0.0794913	0.0125513	0.0627563	0.0753075	0.0794913	0.0125513	0.0083675	0.0083675	0	0.03347	0.0125513	0.0251025	0.03347	0.00418375
Firmicutes	Ruminococcaceae	Ruminococcaceae_UCG-009	OTU2817	0.163794	0.00313781	0.0293834	0.00021	0.297046	0.0376538	0	0.112961	0.242658	0.0083675	0	0.016735	0.121329	0.175718	0.112961	0.355619	1.04175	0.0292863	0.06694	0	0.0209188	0.0418375	0.363986	0.230106	0	0	0	0	0.0083675	0	0	0.0083675	0.00418375	0.00418375	0	0	0	0	0	0.0251025	0.00418375	0.00418375	0.00418375	0
Firmicutes	Ruminococcaceae	Anaerotruncus	OTU3010	0.0140156	0.00230106	0.00156362	0.00021	0.016735	0.00418375	0.0125513	0.00418375	0.0251025	0.0460213	0	0.0125513	0.0125513	0.0125513	0.0125513	0	0.0209188	0.0083675	0.016735	0.0209188	0.0083675	0.0125513	0.0209188	0.0125513	0	0.00418375	0.0083675	0	0.00418375	0	0	0.00418375	0	0	0	0	0	0	0	0.0209188	0	0	0.00418375	0
Bacteroidetes	Rikenellaceae	Rikenellaceae_RC9_gut_group	OTU1246	0.0177809	0.003347	0.00238269	0.00022	0.0083675	0.0251025	0.0125513	0.0125513	0.0125513	0.0418375	0.016735	0.0376538	0	0.0292863	0.0376538	0	0.00418375	0.0418375	0	0.016735	0.0125513	0.0125513	0.0125513	0.0209188	0	0	0	0	0.0585725	0	0	0	0	0.00418375	0	0.00418375	0	0	0	0	0	0	0	0
Actinobacteria	Bifidobacteriaceae	Bifidobacterium	OTU1976	0.000418375	0.0246841	0.00585955	0.00022	0	0	0	0	0.00418375	0	0	0	0	0	0	0	0.00418375	0	0	0	0	0	0	0	0.0376538	0.0125513	0.0125513	0.0083675	0	0	0.03347	0.00418375	0	0.0292863	0	0.230106	0.0292863	0.00418375	0.03347	0.016735	0	0.0251025	0.0125513	0.00418375
Bacteroidetes	Bacteroidales_BS11_gut_group	f_Bacteroidales_BS11_gut_group	OTU991	0.0414191	0.00857669	0.00581435	0.00022	0.138064	0.016735	0.00418375	0.0376538	0.0753075	0.0376538	0.00418375	0.016735	0.0125513	0.0125513	0.0209188	0.0418375	0.117145	0.0292863	0.0251025	0.0251025	0.0418375	0.0209188	0.0083675	0.142248	0	0	0.016735	0.00418375	0.0878588	0	0	0.00418375	0.00418375	0	0.0083675	0	0.016735	0	0.00418375	0.016735	0	0.00418375	0.00418375	0
Bacteroidetes	Bacteroidales_RF16_group	f_Bacteroidales_RF16_group	OTU1811	0.0150615	0.0115053	0.00591271	0.00023	0.0251025	0.0292863	0.0251025	0.00418375	0	0.0083675	0	0	0.0209188	0.00418375	0.0292863	0.0209188	0	0.0125513	0.016735	0.00418375	0.0251025	0.0585725	0.0125513	0.00418375	0	0	0	0	0.230106	0	0	0	0	0	0	0	0	0	0	0	0	0	0	0
Firmicutes	Christensenellaceae	f_Christensenellaceae	OTU2191	0.0106686	0.0016735	0.00111084	0.00023	0.0125513	0.00418375	0.00418375	0.0125513	0.0209188	0.00418375	0.00418375	0.0209188	0.016735	0.0125513	0.0251025	0.016735	0.016735	0.0125513	0.0083675	0	0.0083675	0	0.00418375	0.0083675	0.00418375	0	0	0	0.0083675	0.00418375	0.00418375	0	0	0	0.00418375	0	0	0	0	0.00418375	0	0	0	0.00418375
Firmicutes	Family_XIII	Family_XIII_UCG-002	OTU2447	0.0265668	0.00627562	0.003165	0.00023	0.0460213	0	0.016735	0.0125513	0.10041	0.016735	0.0083675	0.0083675	0.0125513	0.0376538	0.0251025	0.06694	0.0251025	0.0543888	0.0209188	0.016735	0.0083675	0.0251025	0.016735	0.0125513	0	0.0083675	0.00418375	0	0.00418375	0.00418375	0.0209188	0.0083675	0.0083675	0.00418375	0.0125513	0.00418375	0.00418375	0.00418375	0.00418375	0.0125513	0.00418375	0.00418375	0.00418375	0.0083675
Bacteroidetes	Prevotellaceae	Prevotellaceae_UCG-004	OTU933	0.00962263	0.0424651	0.00416625	0.00023	0.0125513	0	0.00418375	0.016735	0.0209188	0.016735	0	0	0	0.0125513	0.0209188	0.0125513	0	0.0083675	0.00418375	0.0292863	0	0.0125513	0	0.0209188	0.0418375	0.083675	0.0627563	0.0460213	0	0.0292863	0.016735	0.0292863	0.050205	0.03347	0.0251025	0.0920425	0.050205	0.00418375	0.016735	0.10041	0.0209188	0.050205	0.06694	0.0292863
Bacteroidetes	Prevotellaceae	Prevotella_1	OTU1274	0.00794913	0.000418375	0.00104862	0.00024	0	0.00418375	0.00418375	0.016735	0	0	0	0.0083675	0	0.0209188	0.0292863	0.00418375	0.0125513	0.0083675	0.0125513	0.0083675	0.0083675	0.00418375	0.0083675	0.0083675	0	0	0	0	0	0	0.00418375	0	0	0	0.00418375	0	0	0	0	0	0	0	0	0
Saccharibacteria	Unknown_Family	Candidatus_Saccharimonas	OTU2518	0.0144339	0.00188269	0.00185265	0.00024	0.00418375	0.016735	0.00418375	0.0083675	0.0083675	0.00418375	0.00418375	0.0292863	0.016735	0.016735	0.0418375	0.00418375	0.00418375	0.016735	0.0209188	0	0.050205	0	0.0209188	0.016735	0	0	0.0125513	0.00418375	0	0.00418375	0	0	0	0.0125513	0	0	0	0	0	0	0	0.00418375	0	0
Firmicutes	Lachnospiraceae	f_Lachnospiraceae	OTU2796	0.0374446	0.115681	0.0119234	0.00024	0.0251025	0.0753075	0.0460213	0.00418375	0.0251025	0.016735	0.0209188	0.0292863	0.0543888	0.0292863	0	0.0376538	0.0585725	0.0292863	0.0251025	0.016735	0.016735	0.112961	0.0753075	0.050205	0.0418375	0.0794913	0.0711238	0.0753075	0.083675	0.246841	0.050205	0.158983	0.03347	0.0878588	0.050205	0.0585725	0.112961	0.0794913	0.06694	0.238474	0.16735	0.10041	0.121329	0.389089
Bacteroidetes	Prevotellaceae	Prevotella_1	OTU1034	0.0161074	0.00146431	0.00188775	0.00025	0.0125513	0.0418375	0.0209188	0.0209188	0.0209188	0	0	0.0251025	0.016735	0.0125513	0.0083675	0	0	0.0083675	0.050205	0.0125513	0.0125513	0.016735	0.0251025	0.016735	0	0	0.00418375	0.00418375	0	0	0	0.00418375	0	0	0.0083675	0	0	0	0	0.0083675	0	0	0	0
Bacteroidetes	Bacteroidales_BS11_gut_group	f_Bacteroidales_BS11_gut_group	OTU1169	0.0330516	0.000209188	0.00586814	0.00025	0.175718	0.00418375	0	0.0418375	0.121329	0.0292863	0	0.0125513	0.0083675	0.0292863	0.0209188	0.06694	0.0251025	0.0962263	0	0.00418375	0	0	0	0.0251025	0	0	0	0	0	0	0	0	0	0	0	0	0.00418375	0	0	0	0	0	0	0
Bacteroidetes	Prevotellaceae	Prevotella_1	OTU1200	0.0112961	0.00125512	0.00133147	0.00025	0.0125513	0.016735	0.0083675	0.0292863	0.00418375	0.0083675	0.0125513	0.016735	0.0209188	0.0083675	0.00418375	0	0.00418375	0.00418375	0	0.0125513	0.0083675	0	0.0209188	0.03347	0	0	0.00418375	0.00418375	0	0	0	0.00418375	0.00418375	0.00418375	0	0	0	0	0	0	0	0	0.00418375	0
Firmicutes	Veillonellaceae	Veillonellaceae_UCG-001	OTU1926	0.0225923	0.00920425	0.00169614	0.00025	0.016735	0.0125513	0.0292863	0.0251025	0.016735	0.0292863	0.016735	0.03347	0.0083675	0.0125513	0.0209188	0.0292863	0.0083675	0.0418375	0.0209188	0.016735	0.0460213	0.016735	0.03347	0.016735	0.0083675	0.00418375	0.0209188	0.0125513	0.0125513	0.00418375	0.0083675	0.0125513	0.0083675	0.0209188	0.0125513	0.0125513	0.00418375	0	0.0083675	0.0125513	0.00418375	0.00418375	0.0083675	0.00418375
Firmicutes	Ruminococcaceae	Ruminococcaceae_UCG-010	OTU2163	0.0531336	0.0123421	0.00529819	0.00025	0.0627563	0.0251025	0.016735	0.03347	0.121329	0.0962263	0	0.03347	0.0543888	0.0794913	0.112961	0.0083675	0.050205	0.0878588	0.03347	0.03347	0.0292863	0.0711238	0.03347	0.0794913	0.00418375	0.0083675	0.0125513	0.0209188	0.0125513	0	0.0251025	0.0209188	0	0.016735	0.016735	0	0.0251025	0	0	0.06694	0.00418375	0.00418375	0.00418375	0.00418375
Firmicutes	Family_XIII	Anaerovorax	OTU2580	0.0947619	0.0420467	0.00651347	0.00025	0.083675	0.0585725	0.0711238	0.0209188	0.0878588	0.192453	0.0627563	0.0794913	0.0878588	0.125513	0.154799	0.104594	0.117145	0.0962263	0.0543888	0.108778	0.0962263	0.142248	0.0627563	0.0878588	0.0251025	0.0376538	0.0543888	0.016735	0.0753075	0.0376538	0.0376538	0.06694	0.016735	0.03347	0.050205	0.06694	0.06694	0.0083675	0.0125513	0.0920425	0.0292863	0.0460213	0.0376538	0.0292863
Bacteroidetes	Rikenellaceae	Rikenellaceae_RC9_gut_group	OTU648	0.0142248	0.00230106	0.00147908	0.00025	0.0209188	0.0083675	0.0209188	0.0209188	0.0209188	0.00418375	0.0083675	0.0251025	0.016735	0.00418375	0.0251025	0.0251025	0.0125513	0	0.0251025	0	0.0083675	0.0251025	0.00418375	0.0083675	0	0	0.0083675	0	0.0083675	0	0	0	0	0	0.00418375	0.00418375	0.00418375	0	0	0.016735	0	0	0	0
Bacteroidetes	Bacteroidales_BS11_gut_group	f_Bacteroidales_BS11_gut_group	OTU776	0.0119237	0.00125512	0.00192359	0.00025	0.00418375	0.00418375	0.00418375	0.00418375	0.016735	0.0251025	0.00418375	0.00418375	0.00418375	0.0209188	0.03347	0.0627563	0.0083675	0	0.00418375	0	0.016735	0.016735	0	0.00418375	0	0	0	0	0.016735	0	0	0	0	0.00418375	0	0	0.00418375	0	0	0	0	0	0	0
Bacteroidetes	Bacteroidales_BS11_gut_group	f_Bacteroidales_BS11_gut_group	OTU1093	0.0282403	0.00251025	0.00395599	0.00026	0.0376538	0.0585725	0.0125513	0.00418375	0.0376538	0.050205	0	0.00418375	0.03347	0.0543888	0.0209188	0.0083675	0	0	0.00418375	0.104594	0	0.0627563	0.0125513	0.0585725	0	0	0	0	0	0	0	0	0	0.0083675	0	0	0	0	0	0.0418375	0	0	0	0
Bacteroidetes	Rikenellaceae	Rikenellaceae_RC9_gut_group	OTU1197	0.00983181	0.0016735	0.00106652	0.00026	0.0125513	0.0083675	0.00418375	0.0251025	0.016735	0.0125513	0	0.0083675	0.00418375	0.0083675	0.0125513	0.0209188	0	0.00418375	0.00418375	0.00418375	0.0125513	0.0125513	0.0083675	0.016735	0	0	0.0083675	0	0.00418375	0	0	0	0	0	0.0125513	0	0	0	0	0.0083675	0	0	0	0
Bacteroidetes	Prevotellaceae	Prevotellaceae_UCG-003	OTU1752	0.0397456	0.0119237	0.00416733	0.00026	0.00418375	0.0125513	0.0251025	0.0292863	0.03347	0.050205	0.0292863	0.0585725	0.0418375	0.0418375	0.0460213	0.0962263	0.0251025	0.0292863	0.0418375	0.10041	0.016735	0.0292863	0.0251025	0.0585725	0.00418375	0.00418375	0.0125513	0	0	0.0083675	0.0878588	0	0.0125513	0.0376538	0.0251025	0.00418375	0.00418375	0	0	0.0083675	0	0.0083675	0.0209188	0
Bacteroidetes	Prevotellaceae	Prevotellaceae_UCG-001	OTU1817	0.0106686	0.00125512	0.00126126	0.00026	0.0125513	0	0.0083675	0.0083675	0.0251025	0.0083675	0.00418375	0.00418375	0.0209188	0.0083675	0.016735	0.00418375	0.00418375	0	0.0125513	0.016735	0	0.0083675	0.03347	0.016735	0.00418375	0	0.00418375	0	0	0	0	0	0	0.00418375	0	0.00418375	0	0	0	0.0083675	0	0	0	0
Firmicutes	Ruminococcaceae	Ruminococcaceae_NK4A214_group	OTU2140	0.144549	0.0506234	0.0139826	0.00026	0.112961	0.0878588	0.050205	0.175718	0.418375	0.271944	0.0418375	0.0794913	0.083675	0.0794913	0.171534	0.196636	0.288679	0.184085	0.0711238	0.104594	0.0585725	0.0794913	0.142248	0.192453	0.0251025	0.03347	0.0585725	0.0125513	0.0585725	0.050205	0.184085	0.050205	0.0460213	0.0543888	0.0292863	0.0585725	0.0543888	0.0083675	0.0083675	0.171534	0.0209188	0.0251025	0.050205	0.0125513
Firmicutes	Ruminococcaceae	f_Ruminococcaceae	OTU2174	0.0221739	0.00460213	0.00238369	0.00026	0.0125513	0.00418375	0.00418375	0.016735	0.0585725	0.0376538	0.0125513	0.0251025	0.0125513	0.0543888	0	0.0418375	0.0418375	0.0209188	0.0125513	0.0125513	0.0125513	0.0251025	0.0251025	0.0125513	0	0.0083675	0.0125513	0.0083675	0.00418375	0.00418375	0.0083675	0	0	0.00418375	0.00418375	0.00418375	0.00418375	0	0	0.0209188	0	0.0083675	0	0
Firmicutes	Lachnospiraceae	f_Lachnospiraceae	OTU2825	0.0968538	0.255209	0.0194641	0.00026	0.0376538	0.142248	0.050205	0.0878588	0.03347	0.117145	0.050205	0.0460213	0.0753075	0.06694	0.050205	0.10041	0.03347	0.280311	0.184085	0.06694	0.0418375	0.142248	0.192453	0.138064	0.251025	0.175718	0.171534	0.13388	0.104594	0.414191	0.0920425	0.46858	0.355619	0.20082	0.179901	0.313781	0.280311	0.0878588	0.16735	0.288679	0.292863	0.363986	0.330516	0.430926
Firmicutes	Lachnospiraceae	Blautia	OTU2899	0.0479039	0.0119237	0.00464278	0.00026	0.0083675	0.0125513	0.0376538	0.0251025	0.0376538	0.0962263	0.0878588	0.0543888	0.0418375	0.0585725	0.125513	0.0251025	0.0125513	0.0585725	0.0543888	0.0209188	0.0627563	0.0209188	0.0627563	0.0543888	0.00418375	0.0125513	0.0460213	0.0083675	0	0	0.03347	0.016735	0.0209188	0.0251025	0.0251025	0.0125513	0	0	0	0.0125513	0	0.00418375	0.0125513	0.00418375
Firmicutes	Lachnospiraceae	Lachnospira	OTU2908	0.0112961	0.0978998	0.0160749	0.00026	0.0125513	0	0	0.0083675	0.0125513	0	0	0.00418375	0.0125513	0.0460213	0	0	0	0	0.0920425	0.03347	0	0	0	0.00418375	0.0083675	0.06694	0.0251025	0.26776	0.0376538	0.0627563	0.0753075	0.0083675	0.0376538	0.297046	0.0125513	0.112961	0.016735	0.0376538	0.50205	0.0460213	0.00418375	0.0794913	0.0209188	0.238474
Firmicutes	Lachnospiraceae	Lachnospiraceae_XPB1014_group	OTU3281	0.0232198	0.006694	0.00202586	0.00026	0.00418375	0.016735	0.0292863	0.0083675	0.0209188	0.0125513	0.0125513	0.0209188	0.0251025	0.0209188	0.0460213	0.0209188	0.03347	0.00418375	0.0376538	0.0292863	0.016735	0.0460213	0.0209188	0.0376538	0.00418375	0.0083675	0.00418375	0.00418375	0.0209188	0.00418375	0.0209188	0.0125513	0.0083675	0.0083675	0.0083675	0	0.0125513	0.00418375	0	0.0083675	0	0	0.00418375	0
Bacteroidetes	Bacteroidales_BS11_gut_group	f_Bacteroidales_BS11_gut_group	OTU630	0.0140156	0.000418375	0.00210784	0.00026	0.0585725	0.00418375	0.00418375	0	0	0.016735	0	0.0083675	0	0.0376538	0.03347	0.00418375	0.0292863	0.0083675	0.00418375	0.0251025	0.00418375	0	0.0125513	0.0292863	0.00418375	0	0	0	0.00418375	0	0	0	0	0	0	0	0	0	0	0	0	0	0	0
Bacteroidetes	Prevotellaceae	Prevotella_1	OTU1100	0.0142248	0.000209188	0.0021656	0.00027	0.0083675	0.03347	0.0083675	0.0543888	0.00418375	0	0	0.0125513	0.00418375	0.0418375	0.0376538	0	0	0	0.00418375	0	0.0251025	0.00418375	0.016735	0.0292863	0	0	0.00418375	0	0	0	0	0	0	0	0	0	0	0	0	0	0	0	0	0
Bacteroidetes	Rikenellaceae	Rikenellaceae_RC9_gut_group	OTU1325	0.0217555	0.00543888	0.00216437	0.00027	0.0251025	0.016735	0.0125513	0.0083675	0.0376538	0.0125513	0.00418375	0.0292863	0.0083675	0.0251025	0.0209188	0.0585725	0.0418375	0.016735	0.0125513	0.0376538	0.0209188	0.00418375	0.0251025	0.016735	0	0.0083675	0.0083675	0.0083675	0.0251025	0	0.0083675	0	0	0	0.00418375	0	0	0.00418375	0.00418375	0.0125513	0.00418375	0	0.0209188	0
Bacteroidetes	Prevotellaceae	Prevotellaceae_UCG-003	OTU1764	0.0537612	0.0135972	0.00580365	0.00027	0.0962263	0.0418375	0.0418375	0.0878588	0.0711238	0.0585725	0.0292863	0.0125513	0.0711238	0.0292863	0.0753075	0.0920425	0.083675	0.0125513	0	0.03347	0.06694	0.050205	0.0543888	0.06694	0	0	0	0.00418375	0.142248	0	0.0209188	0	0	0.0543888	0	0	0.00418375	0	0	0.0083675	0	0.0376538	0	0
Bacteroidetes	Prevotellaceae	f_Prevotellaceae	OTU1021	0.00522969	0.0284495	0.00317598	0.00028	0	0.00418375	0	0.00418375	0	0	0.016735	0	0.00418375	0.00418375	0.0083675	0	0	0.00418375	0.0292863	0.0251025	0	0	0	0.00418375	0.0251025	0.016735	0.03347	0.0418375	0.0418375	0.016735	0.06694	0.0125513	0.083675	0.0125513	0.016735	0.0251025	0.03347	0.00418375	0.0418375	0.0083675	0.0083675	0.0543888	0.0251025	0
Bacteroidetes	Prevotellaceae	Prevotellaceae_NK3B31_group	OTU1055	0.0154799	0.00209187	0.00182119	0.00028	0.0083675	0.016735	0.0251025	0.00418375	0	0	0.0083675	0.016735	0.0251025	0.016735	0.0543888	0.016735	0.0251025	0	0.0209188	0.0209188	0.016735	0.0125513	0.0125513	0.0083675	0	0.00418375	0	0	0	0	0	0	0	0	0.016735	0	0.00418375	0	0	0	0.016735	0	0	0
Bacteroidetes	Bacteroidales_S24-7_group	f_Bacteroidales_S24-7_group	OTU1805	0.0698686	0.0297046	0.00518238	0.00028	0.0418375	0.0543888	0.0376538	0.06694	0.108778	0.10041	0.050205	0.0543888	0.0376538	0.0376538	0.0878588	0.0251025	0.125513	0.0627563	0.121329	0.0962263	0.0962263	0.0543888	0.0418375	0.0962263	0.0418375	0.0376538	0.0878588	0.0376538	0	0.0418375	0.0376538	0.0251025	0.0125513	0.0209188	0.016735	0.0418375	0.0292863	0.00418375	0.0418375	0.0376538	0.0251025	0.03347	0.0209188	0
Bacteroidetes	Bacteroidales_Incertae_Sedis	Phocaeicola	OTU1824	0.0219647	0.000418375	0.00334763	0.00028	0.0209188	0.083675	0.0376538	0	0	0.016735	0.00418375	0.0251025	0.0083675	0	0.03347	0.0251025	0	0	0.0125513	0.06694	0.0753075	0.0083675	0.0209188	0	0	0	0.0083675	0	0	0	0	0	0	0	0	0	0	0	0	0	0	0	0	0
Bacteroidetes	Prevotellaceae	Prevotella_1	OTU705	0.00146431	0.127814	0.023891	0.00028	0	0	0	0.0083675	0.0083675	0	0	0	0	0	0	0	0.00418375	0.00418375	0	0	0	0	0.00418375	0	0.192453	0.150615	0	0.359803	0	0.150615	0	0.0418375	0.154799	0.0209188	0.0376538	0	0.0711238	0.0251025	0.849301	0.0962263	0.0251025	0.00418375	0.259393	0.117145
Bacteroidetes	Bacteroidales_Incertae_Sedis	Phocaeicola	OTU1077	0.0353527	0.00962263	0.00365618	0.00029	0.0585725	0.0209188	0.03347	0.0209188	0.0251025	0.00418375	0	0.0251025	0.125513	0.0292863	0.0418375	0.050205	0.050205	0.0083675	0.0292863	0.0418375	0.0376538	0.0292863	0.0292863	0.0460213	0.00418375	0.016735	0.0083675	0.0083675	0.0209188	0.00418375	0.00418375	0	0.0125513	0.0083675	0.0209188	0.0083675	0.00418375	0	0	0.0209188	0.0083675	0.0209188	0.0209188	0
Firmicutes	Ruminococcaceae	Eubacterium_coprostanoligenes_group	OTU2438	0.0610828	0.013388	0.00688732	0.00029	0.0794913	0.0543888	0.016735	0.0627563	0.0251025	0.16735	0.0125513	0.03347	0.03347	0.0251025	0.163166	0.0543888	0.146431	0.117145	0.0209188	0.00418375	0.0418375	0.050205	0.0585725	0.0543888	0.00418375	0	0.0209188	0	0.0543888	0.0083675	0.0083675	0.016735	0.0209188	0.0125513	0.016735	0.00418375	0.0125513	0	0	0.0543888	0	0.0125513	0.0209188	0
Firmicutes	Lachnospiraceae	f_Lachnospiraceae	OTU2949	0.036817	0.0123421	0.00320657	0.00029	0.0292863	0.0209188	0.0125513	0.0251025	0.083675	0.0292863	0.0376538	0.0125513	0.0543888	0.0585725	0.050205	0.0418375	0.0543888	0.0251025	0.0251025	0	0.0376538	0.0209188	0.0543888	0.0627563	0	0.0125513	0.0125513	0.0083675	0.00418375	0.0125513	0.0125513	0.0083675	0.016735	0.016735	0	0.016735	0.016735	0.0125513	0.00418375	0.050205	0.0125513	0.0083675	0.0083675	0.0125513
Firmicutes	Lachnospiraceae	f_Lachnospiraceae	OTU3144	0.00460213	0.000209188	0.000558252	0.00029	0.0083675	0.00418375	0.0083675	0.0125513	0	0.00418375	0.00418375	0.00418375	0	0.0083675	0.0083675	0.00418375	0.0083675	0.00418375	0	0	0.00418375	0	0	0.0083675	0	0	0	0	0	0	0	0	0	0	0	0	0	0	0	0	0	0	0.00418375	0
Bacteroidetes	Rikenellaceae	Rikenellaceae_RC9_gut_group	OTU1143	0.0290771	0.0050205	0.00352079	0.00032	0.0711238	0.0418375	0.0209188	0.0083675	0	0.0292863	0.0083675	0.03347	0.0251025	0.03347	0.0627563	0.0585725	0.0209188	0.0083675	0.0125513	0.0083675	0.10041	0.0083675	0.016735	0.0125513	0	0	0.0209188	0.00418375	0	0	0.00418375	0.0125513	0.0083675	0.0083675	0.0125513	0.00418375	0.00418375	0	0.00418375	0.0125513	0	0	0	0.00418375
Bacteroidetes	Prevotellaceae	Prevotella_1	OTU1457	0.236173	0.0650573	0.0273954	0.00032	0.338884	0.205004	0.527153	0.171534	0.0711238	0.0376538	0.154799	0.196636	0.196636	0.154799	0.129696	0.305414	0.10041	0.0920425	0.142248	0.397456	0.221739	0.949711	0.171534	0.158983	0.138064	0.03347	0.255209	0.0209188	0.0125513	0.0418375	0.0209188	0.0418375	0.129696	0.163166	0.0543888	0.0292863	0.0251025	0.0125513	0.0209188	0.0418375	0.0585725	0.154799	0.0460213	0
Firmicutes	Ruminococcaceae	Ruminococcaceae_UCG-010	OTU2479	0.036817	0.0104594	0.00402115	0.00032	0.0418375	0.0251025	0.0251025	0.03347	0.0585725	0.0585725	0.00418375	0.016735	0.0376538	0.0543888	0.0209188	0.0125513	0.104594	0.0627563	0.016735	0.0460213	0.0083675	0.0460213	0.0125513	0.050205	0.016735	0.00418375	0.0125513	0.00418375	0.0878588	0	0.016735	0	0.0083675	0.00418375	0.0125513	0.0083675	0.00418375	0	0	0.016735	0	0	0.00418375	0.0083675
Firmicutes	Ruminococcaceae	Ruminococcaceae_UCG-014	OTU2620	0.00230106	0.0259393	0.0032327	0.00033	0	0.0125513	0	0.00418375	0	0	0.0083675	0	0.00418375	0.00418375	0	0	0	0	0.00418375	0	0	0	0	0.0083675	0.0753075	0.0418375	0.0543888	0.0585725	0.00418375	0.0627563	0	0.0292863	0.00418375	0.00418375	0.0083675	0.0376538	0.0083675	0.00418375	0.0125513	0.016735	0	0.0251025	0.0418375	0.0292863
Firmicutes	Lachnospiraceae	Lachnospiraceae_NK3A20_group	OTU2994	0.0265668	0.00941344	0.00231201	0.00034	0.0292863	0.0209188	0.0083675	0.0209188	0.0251025	0.0209188	0.0251025	0.0209188	0.03347	0.0292863	0.03347	0.0209188	0.0209188	0.0083675	0.0125513	0.03347	0.0251025	0.016735	0.06694	0.0585725	0.0083675	0.016735	0.016735	0.00418375	0.00418375	0.016735	0.0083675	0.0083675	0.0083675	0.00418375	0	0.00418375	0.0292863	0	0.0083675	0.0251025	0.00418375	0	0.0209188	0
Firmicutes	Lachnospiraceae	Acetitomaculum	OTU3054	0.0112961	0.00125512	0.00165462	0.00034	0.0083675	0.00418375	0.00418375	0.0083675	0.0292863	0.0083675	0.00418375	0.00418375	0.0125513	0.0083675	0.0209188	0	0.0543888	0	0.0083675	0	0.0251025	0.00418375	0.0083675	0.0125513	0	0	0.00418375	0	0	0	0	0.00418375	0.00418375	0	0	0.00418375	0	0	0	0.0083675	0	0	0	0
Bacteroidetes	Bacteroidales_BS11_gut_group	f_Bacteroidales_BS11_gut_group	OTU786	0.0640114	0.0154799	0.00697667	0.00034	0.0418375	0.0251025	0	0.0209188	0.108778	0.0878588	0.0292863	0.0753075	0.0460213	0.06694	0.06694	0.0251025	0.20082	0.104594	0.0251025	0.0209188	0.0794913	0.050205	0.0585725	0.146431	0	0.0209188	0.0083675	0	0.0711238	0.00418375	0.0125513	0.0209188	0.00418375	0.016735	0.0376538	0	0.016735	0	0.00418375	0.0627563	0.0125513	0.0125513	0.00418375	0
Bacteroidetes	Prevotellaceae	Prevotella_7	OTU805	0.0587817	0.312317	0.0431562	0.00034	0.0125513	0.179901	0.259393	0.0251025	0.0083675	0.0878588	0.0585725	0.03347	0.0418375	0	0.0418375	0.0083675	0.0125513	0.0376538	0.10041	0.0543888	0.150615	0.00418375	0.0251025	0.03347	0.163166	0.146431	0.384905	0.16735	0.0376538	0.355619	0.142248	0.217555	0.184085	0.050205	0.271944	0.263576	0.309598	0.953895	1.37645	0.0376538	0.723789	0.06694	0.0962263	0.297046
Bacteroidetes	Prevotellaceae	Prevotella_1	OTU962	0.0110869	0.0604552	0.00658781	0.00034	0.0376538	0	0	0.00418375	0	0.0460213	0.0460213	0.00418375	0.00418375	0	0	0	0.016735	0.016735	0	0.00418375	0	0.0083675	0.0292863	0.00418375	0.0878588	0.0292863	0.158983	0.0962263	0.0125513	0.0418375	0.0251025	0.0711238	0.0251025	0	0.0543888	0.0376538	0.0585725	0.0083675	0.0920425	0.0292863	0.0585725	0.112961	0.154799	0.0543888
Bacteroidetes	Bacteroidales_BS11_gut_group	f_Bacteroidales_BS11_gut_group	OTU1098	0.0223831	0.00355619	0.00271221	0.00035	0.06694	0.00418375	0.00418375	0	0.03347	0.0292863	0.00418375	0.0125513	0.0376538	0.0460213	0.0292863	0.0585725	0.0292863	0.00418375	0.016735	0.00418375	0.0251025	0.016735	0.00418375	0.0209188	0	0.00418375	0	0	0.0251025	0.00418375	0	0	0	0	0.0209188	0	0.00418375	0	0	0.00418375	0	0.00418375	0.00418375	0
Firmicutes	Lachnospiraceae	Marvinbryantia	OTU3087	0.00899506	0.0016735	0.000935365	0.00036	0.0083675	0.0083675	0.0083675	0.00418375	0.0125513	0.016735	0.0083675	0.00418375	0.00418375	0.0209188	0.016735	0.00418375	0.016735	0.00418375	0	0	0.0125513	0.0125513	0.0125513	0.00418375	0	0	0	0	0	0	0	0	0.00418375	0.0083675	0.00418375	0	0.00418375	0	0	0	0	0.0083675	0.00418375	0
Bacteroidetes	Prevotellaceae	Prevotella_1	OTU770	0.00564806	0.0629654	0.00830991	0.00036	0.0209188	0.00418375	0	0	0	0	0	0.00418375	0.00418375	0	0.00418375	0	0.0209188	0.0083675	0.00418375	0	0.0251025	0	0.0083675	0.0083675	0.242658	0.050205	0.0125513	0.0753075	0	0.050205	0.0083675	0.104594	0.050205	0.00418375	0.0083675	0.00418375	0.0125513	0.108778	0.050205	0.150615	0.121329	0.0209188	0.104594	0.0794913
Bacteroidetes	Rikenellaceae	hoa5-07d05_gut_group	OTU1245	0.00753075	0.00104594	0.00109558	0.00037	0.0125513	0	0.00418375	0.00418375	0	0.00418375	0	0.00418375	0.00418375	0.0083675	0	0.0125513	0.00418375	0.00418375	0.00418375	0.0251025	0.0083675	0.0125513	0.0292863	0.0083675	0	0	0	0	0.016735	0	0	0	0.00418375	0	0	0	0	0	0	0	0	0	0	0
Proteobacteria	Desulfovibrionaceae	Desulfovibrio	OTU172	0.0253117	0.00732156	0.00231976	0.00037	0.0292863	0.016735	0	0.0251025	0.03347	0.0292863	0.0209188	0.0209188	0.016735	0.0460213	0.0209188	0.0209188	0.0376538	0.0251025	0.0125513	0.0376538	0.0125513	0.03347	0.0083675	0.0585725	0.00418375	0.0125513	0.0083675	0.0125513	0.0376538	0.00418375	0.00418375	0.0083675	0.00418375	0	0	0.0251025	0.0083675	0	0	0	0.00418375	0.0083675	0.00418375	0
Actinobacteria	Coriobacteriaceae	Olsenella	OTU2095	0.266714	0.124257	0.0377344	0.00037	0.112961	0.20082	0.271944	0.271944	0.171534	0.276128	0.828383	0.23429	0.0962263	0.93716	0.117145	0.259393	0.117145	0.297046	0.263576	0.0711238	0.288679	0.171534	0.129696	0.217555	0.0962263	0.0794913	0.112961	0.0460213	1.10033	0.108778	0.284495	0.0878588	0.0125513	0.104594	0.016735	0.0794913	0.050205	0.0251025	0.03347	0.06694	0.0292863	0.00418375	0.0878588	0.0585725
Firmicutes	Christensenellaceae	Christensenellaceae_R-7_group	OTU2131	0.156054	0.070287	0.014298	0.00037	0.0878588	0.154799	0.138064	0.121329	0.163166	0.338884	0.363986	0.112961	0.0753075	0.142248	0.355619	0.117145	0.158983	0.142248	0.10041	0.0878588	0.117145	0.0753075	0.0920425	0.175718	0.0292863	0.0878588	0.050205	0.0376538	0.322149	0.050205	0.117145	0.083675	0.0878588	0.0585725	0.0460213	0.0794913	0.06694	0	0.0125513	0.150615	0.0376538	0.0251025	0.0460213	0.016735
Bacteroidetes	Bacteroidales_BS11_gut_group	f_Bacteroidales_BS11_gut_group	OTU1083	0.0165258	0.000627563	0.00249748	0.00038	0.0125513	0.016735	0.0292863	0	0	0.0292863	0.016735	0	0	0.00418375	0.00418375	0.050205	0.0376538	0.00418375	0	0.00418375	0.0543888	0	0.0125513	0.0543888	0	0	0	0	0.0125513	0	0	0	0	0	0	0	0	0	0	0	0	0	0	0
Proteobacteria	Succinivibrionaceae	Ruminobacter	OTU123	0.232407	0.0489499	0.0462668	0.00038	0.326333	0.0209188	0.0460213	0.217555	0.276128	0.150615	0.0794913	0.0794913	0.158983	0.050205	0.050205	1.6233	0.723789	0.0585725	0.0292863	0.0753075	0.016735	0.0753075	0.522969	0.06694	0	0.00418375	0	0	0.56899	0.0209188	0	0	0.00418375	0.016735	0.213371	0.0920425	0.0083675	0	0.03347	0.0125513	0	0	0.00418375	0
Firmicutes	Lachnospiraceae	Lachnoclostridium_10	OTU2038	0.00815831	0.00083675	0.00104204	0.0004	0.0083675	0.00418375	0.00418375	0.0125513	0.00418375	0.00418375	0	0.00418375	0.00418375	0.00418375	0.0209188	0.0251025	0.0209188	0.0125513	0	0.0125513	0	0	0.0125513	0.0083675	0	0	0	0	0.00418375	0	0.0083675	0	0	0.00418375	0	0	0	0	0	0	0	0	0	0
Firmicutes	Ruminococcaceae	Saccharofermentans	OTU2471	0.0548071	0.0173626	0.00504388	0.0004	0.06694	0.0418375	0.0251025	0.112961	0.129696	0.0585725	0.0125513	0.0125513	0.0794913	0.0794913	0.0543888	0.083675	0.0209188	0.050205	0.0418375	0.0251025	0.0794913	0.03347	0.050205	0.0376538	0.016735	0.03347	0.0292863	0	0	0.00418375	0.00418375	0.0209188	0.0376538	0.0292863	0.0083675	0.0209188	0.0083675	0	0.00418375	0.0753075	0.016735	0.0083675	0.0251025	0.00418375
Firmicutes	Ruminococcaceae	Ruminococcaceae_UCG-014	OTU2152	0.0786545	0.0215463	0.00856692	0.00041	0.06694	0.06694	0.0083675	0.0794913	0.125513	0.154799	0.016735	0.050205	0.0753075	0.0460213	0.0292863	0.142248	0.0711238	0.125513	0.0418375	0.0251025	0.06694	0.050205	0.10041	0.230106	0.0125513	0.0125513	0.03347	0.0125513	0	0	0.00418375	0.0292863	0.0125513	0.0083675	0.104594	0	0.0251025	0	0	0.142248	0.016735	0.0083675	0.0083675	0
Bacteroidetes	Rikenellaceae	Rikenellaceae_RC9_gut_group	OTU953	0.0652665	0.0115053	0.00937179	0.00041	0.0418375	0.0251025	0.0125513	0.0418375	0.263576	0.117145	0.06694	0.0251025	0.016735	0.0209188	0.0543888	0.259393	0.083675	0.0962263	0.0083675	0.0418375	0.00418375	0.0376538	0.0753075	0.0125513	0.0083675	0.00418375	0.03347	0	0.0083675	0.0083675	0.0460213	0.00418375	0	0.0083675	0.0543888	0	0.016735	0	0.00418375	0.0083675	0.0083675	0.00418375	0.00418375	0.0083675
Firmicutes	Ruminococcaceae	Ruminiclostridium_1	OTU2661	0.0125513	0.0016735	0.00159383	0.00042	0.0083675	0.00418375	0.00418375	0.0125513	0.0376538	0.0209188	0	0	0.00418375	0.0376538	0.00418375	0.0209188	0.016735	0.0125513	0.00418375	0	0.0083675	0.016735	0.0125513	0.0251025	0	0.00418375	0.0083675	0	0	0	0.016735	0	0	0	0	0	0	0	0	0	0.00418375	0	0	0
Firmicutes	Erysipelotrichaceae	Erysipelotrichaceae_UCG-004	OTU586	0.00251025	0.0190361	0.00302915	0.00042	0	0.00418375	0	0.00418375	0	0.0083675	0.016735	0	0	0	0	0	0.00418375	0.00418375	0	0.00418375	0	0	0	0.00418375	0.016735	0.016735	0.00418375	0.00418375	0	0.0251025	0.0962263	0.0083675	0.0125513	0.0209188	0.0125513	0.0083675	0.016735	0.0292863	0.0753075	0.00418375	0	0.0083675	0.0083675	0.0125513
Firmicutes	Ruminococcaceae	Ruminococcaceae_UCG-014	OTU2877	0.0108778	0.000627563	0.00167944	0.00046	0.0292863	0.0083675	0	0.0125513	0.016735	0.0251025	0.00418375	0	0.00418375	0	0	0.0083675	0.0083675	0.0543888	0.00418375	0	0.016735	0.0125513	0.00418375	0.0083675	0	0	0	0.00418375	0	0	0	0	0.00418375	0	0	0	0	0	0	0.00418375	0	0	0	0
Bacteroidetes	Prevotellaceae	Prevotellaceae_Ga6A1_group	OTU927	0.053552	0.0106686	0.00786054	0.00046	0.0125513	0.10041	0.112961	0.0251025	0.00418375	0.00418375	0.03347	0.242658	0.10041	0.0376538	0.0209188	0.016735	0.0376538	0.0125513	0	0.112961	0.0585725	0.0627563	0.00418375	0.0711238	0	0	0.016735	0	0.0878588	0	0	0	0	0.00418375	0.0251025	0	0	0	0	0	0	0.0794913	0	0
Firmicutes	Ruminococcaceae	Ruminococcaceae_UCG-010	OTU2175	0.0374446	0.00543888	0.00457372	0.00047	0.0794913	0.00418375	0.0083675	0.0209188	0.050205	0.0920425	0.00418375	0.016735	0.016735	0.0376538	0.050205	0.0543888	0.125513	0.0627563	0.00418375	0.00418375	0.0209188	0.0376538	0.0083675	0.050205	0	0.0083675	0.00418375	0.00418375	0.00418375	0.0083675	0.0125513	0	0	0.0083675	0.0125513	0.00418375	0	0	0	0.0292863	0	0.0083675	0	0.00418375
Proteobacteria	Rhodospirillaceae	f_Rhodospirillaceae	OTU3068	0.0209188	0.00376538	0.00225675	0.00047	0.016735	0.0125513	0.00418375	0.03347	0.050205	0.0251025	0.0083675	0.0209188	0.0083675	0.0125513	0.0418375	0.0292863	0.0083675	0.0418375	0.0209188	0	0	0.0460213	0.0125513	0.0251025	0	0.016735	0	0	0	0	0	0.00418375	0.00418375	0.016735	0.0083675	0.00418375	0.00418375	0	0	0.00418375	0.00418375	0.0083675	0	0
Bacteroidetes	Prevotellaceae	Prevotella_1	OTU1188	0.00920425	0.00104594	0.00127541	0.00048	0.0083675	0.0376538	0.00418375	0.016735	0	0.00418375	0	0.0125513	0.00418375	0.00418375	0.0083675	0.0083675	0.00418375	0	0	0.0209188	0.0209188	0.00418375	0.016735	0.0083675	0	0	0.0125513	0	0	0	0	0	0	0	0	0	0.00418375	0	0	0.00418375	0	0	0	0
Firmicutes	Christensenellaceae	Christensenellaceae_R-7_group	OTU2212	0.00983181	0.00313781	0.000846747	0.00048	0.00418375	0.0125513	0.0083675	0.0125513	0.0125513	0.0083675	0.00418375	0.00418375	0.0083675	0.0125513	0.0083675	0.016735	0.016735	0	0.0125513	0.0125513	0.0083675	0.00418375	0.0083675	0.0209188	0.0083675	0	0.00418375	0.0083675	0.00418375	0	0.00418375	0	0.00418375	0.00418375	0.00418375	0.00418375	0	0	0	0.00418375	0	0.00418375	0.0083675	0
Bacteroidetes	Prevotellaceae	Prevotellaceae_UCG-001	OTU1140	0.00104594	0.0112961	0.00151284	0.0005	0	0	0	0.00418375	0	0.00418375	0	0	0.00418375	0	0	0	0.00418375	0.00418375	0	0	0	0	0	0	0.0209188	0.0125513	0.00418375	0.016735	0	0.00418375	0.0460213	0.016735	0.0125513	0.0083675	0	0.0292863	0.00418375	0.0125513	0.016735	0.00418375	0	0.0083675	0.0083675	0
Bacteroidetes	Prevotellaceae	Prevotellaceae_UCG-001	OTU1498	0.0232198	0.00564806	0.00228639	0.00053	0.03347	0.0251025	0.0209188	0.016735	0.0083675	0.0125513	0	0.016735	0.0125513	0.0083675	0.050205	0.03347	0.0251025	0.0376538	0.0418375	0.03347	0.0125513	0.0083675	0.050205	0.016735	0	0	0.0083675	0	0	0	0.0209188	0	0.0083675	0.016735	0.0083675	0.00418375	0.00418375	0	0	0.016735	0.0209188	0	0.00418375	0
Bacteroidetes	Bacteroidales_BS11_gut_group	f_Bacteroidales_BS11_gut_group	OTU658	0.00690319	0.000209188	0.00109622	0.00053	0.0083675	0	0.00418375	0.00418375	0.016735	0.0083675	0	0	0.0083675	0.0083675	0	0	0.0376538	0.0083675	0.0083675	0.0083675	0	0.0083675	0	0.0083675	0	0	0	0	0	0	0	0	0	0	0	0	0	0	0	0	0	0.00418375	0	0
Bacteroidetes	Rikenellaceae	f_Rikenellaceae	OTU1827	0.0196636	0.00209187	0.00265788	0.00054	0.0585725	0.0125513	0.00418375	0.0083675	0.0585725	0.0209188	0	0.00418375	0.0083675	0.0292863	0.0543888	0.00418375	0.0460213	0.00418375	0	0.0251025	0.016735	0.00418375	0.00418375	0.0292863	0	0	0	0	0.00418375	0	0.0125513	0	0	0.00418375	0	0	0.00418375	0.0083675	0	0.0083675	0	0	0	0
Firmicutes	Lachnospiraceae	Pseudobutyrivibrio	OTU2621	0.0912058	0.0171534	0.0104861	0.00054	0.0920425	0.171534	0.129696	0.0292863	0.0083675	0.117145	0.0125513	0.13388	0.117145	0.0962263	0.317965	0.0251025	0.00418375	0.0711238	0.0418375	0.0376538	0.0962263	0.06694	0.0543888	0.20082	0.0125513	0	0.0083675	0	0.06694	0.0125513	0.0460213	0.0209188	0.016735	0.0376538	0.0209188	0.00418375	0.00418375	0	0.0251025	0.016735	0.0083675	0.0292863	0.0083675	0.00418375
Firmicutes	Defluviitaleaceae	Defluviitaleaceae_UCG-011	OTU2623	0.0510418	0.0209188	0.00392013	0.00054	0.0292863	0.0460213	0.0753075	0.0083675	0.0376538	0.0460213	0.0418375	0.0460213	0.0418375	0.0711238	0.06694	0.0292863	0.06694	0.03347	0.0251025	0.0585725	0.083675	0.0627563	0.0460213	0.104594	0.0292863	0.0083675	0.0209188	0.0251025	0	0.016735	0.00418375	0.0251025	0.00418375	0.00418375	0.016735	0.0543888	0.0543888	0.0083675	0.03347	0.0376538	0.00418375	0.0292863	0.03347	0.0083675
Firmicutes	Ruminococcaceae	Ruminococcaceae_UCG-014	OTU2147	0.000418375	0.0163166	0.00251114	0.00055	0	0	0	0	0	0	0	0	0	0	0	0	0.00418375	0	0	0	0	0	0.00418375	0	0	0.016735	0.00418375	0	0	0.0125513	0.016735	0.0543888	0	0	0.0083675	0.0543888	0.016735	0.00418375	0.00418375	0.0376538	0.0543888	0	0.03347	0.0083675
Firmicutes	Lachnospiraceae	Roseburia	OTU2111	0.0483223	0.0125513	0.00497738	0.00057	0.0711238	0.0251025	0.0251025	0.00418375	0.0460213	0.10041	0.0125513	0.083675	0.0418375	0.0711238	0.108778	0.0251025	0.00418375	0.0794913	0.0292863	0.0376538	0.06694	0.03347	0.0460213	0.0543888	0	0	0.0460213	0.00418375	0.00418375	0.00418375	0.00418375	0.0125513	0.0125513	0.016735	0.0878588	0.0083675	0	0	0	0.0251025	0.0125513	0.0083675	0.00418375	0
Firmicutes	Lachnospiraceae	Lachnospiraceae_ND3007_group	OTU2278	0.116727	0.0407916	0.0115687	0.00057	0.108778	0.050205	0.0209188	0.06694	0.108778	0.146431	0.16735	0.0292863	0.0585725	0.230106	0.138064	0.112961	0.10041	0.205004	0.3347	0.0376538	0.192453	0.0543888	0.0543888	0.117145	0.0460213	0.0292863	0.0460213	0.0209188	0	0.03347	0.10041	0.050205	0.016735	0.0376538	0.0376538	0.0209188	0.03347	0.0125513	0.03347	0.03347	0.0251025	0.0251025	0.192453	0.0209188
Bacteroidetes	Prevotellaceae	Prevotellaceae_UCG-001	OTU1816	0.00773994	0.00104594	0.000922836	0.00058	0.00418375	0.0083675	0	0.0083675	0.016735	0	0.00418375	0	0.0083675	0.016735	0.016735	0.00418375	0.0083675	0.00418375	0.0083675	0.0209188	0.0083675	0.00418375	0	0.0125513	0	0	0.00418375	0	0	0	0	0	0	0.0083675	0	0	0	0	0	0.0083675	0	0	0	0
Saccharibacteria	Unknown_Family	Candidatus_Saccharimonas	OTU2573	0.00711238	0.000209188	0.000925719	0.00058	0.0083675	0	0	0.0125513	0	0.0125513	0	0	0	0.016735	0.0125513	0.0083675	0.0083675	0.016735	0.00418375	0	0.00418375	0.0083675	0.0083675	0.0209188	0	0	0.00418375	0	0	0	0	0	0	0	0	0	0	0	0	0	0	0	0	0
Bacteroidetes	Prevotellaceae	Prevotella_1	OTU1250	0.0108778	0.000209188	0.0015881	0.00059	0.016735	0.0251025	0.03347	0.016735	0.0083675	0.00418375	0	0	0.0292863	0.0125513	0	0	0	0	0.00418375	0.0083675	0.0376538	0	0.0125513	0.0083675	0	0	0	0	0	0	0	0	0	0	0	0	0	0	0	0.00418375	0	0	0	0
Bacteroidetes	Prevotellaceae	Prevotellaceae_UCG-003	OTU1779	0.0177809	0.00146431	0.00270972	0.0006	0.0460213	0.016735	0.0251025	0	0	0	0.00418375	0.00418375	0.0292863	0.0585725	0.03347	0.0292863	0.016735	0.0083675	0	0	0.06694	0	0.0083675	0.0083675	0	0	0	0	0.0292863	0	0	0	0	0	0	0	0	0	0	0	0	0	0	0
Firmicutes	Ruminococcaceae	Ruminococcaceae_UCG-010	OTU2222	0.0217555	0.00543888	0.00320853	0.0006	0.0125513	0.00418375	0	0.104594	0.0418375	0.0292863	0.0125513	0.0125513	0.0292863	0.0083675	0.00418375	0.0209188	0.0251025	0.0292863	0.00418375	0.0209188	0.0125513	0.0083675	0.0125513	0.0418375	0	0	0	0	0.0083675	0	0.0585725	0	0.0083675	0.016735	0	0	0.0083675	0	0	0.00418375	0.00418375	0	0	0
Bacteroidetes	Bacteroidales_UCG-001	f_Bacteroidales_UCG-001	OTU1291	0.0288679	0.00313781	0.00397721	0.00061	0.06694	0	0.0083675	0.0920425	0.104594	0.0418375	0	0.0209188	0.0251025	0.0251025	0.0251025	0.0418375	0.0292863	0.050205	0.0083675	0.00418375	0.00418375	0	0.0125513	0.016735	0	0.00418375	0	0	0.0292863	0	0.016735	0	0.00418375	0.00418375	0	0	0	0	0	0	0	0	0.00418375	0
Proteobacteria	Succinivibrionaceae	Succinivibrionaceae_UCG-002	OTU121	0.218183	0.0654757	0.0335098	0.00064	0.347251	0.117145	0.30123	0.0460213	0.016735	0.0627563	0.355619	0.36817	0.543888	0.0711238	0.0711238	0.06694	0.0920425	0.03347	0.0585725	0.246841	0.0585725	0.271944	0.949711	0.284495	0	0.00418375	0.0878588	0.00418375	0.20082	0	0.00418375	0.00418375	0	0.0209188	0.73634	0.158983	0.00418375	0	0	0.016735	0.00418375	0.03347	0.0292863	0
Bacteroidetes	Prevotellaceae	Prevotella_1	OTU1322	0.00606644	0.000418375	0.00079955	0.00064	0	0.00418375	0	0.0083675	0.0209188	0	0.00418375	0.0083675	0.00418375	0.0083675	0	0.0083675	0.0083675	0.0083675	0.0125513	0	0.00418375	0.016735	0.00418375	0	0	0	0	0	0	0	0	0	0	0.00418375	0.00418375	0	0	0	0	0	0	0	0	0
Bacteroidetes	Prevotellaceae	Prevotellaceae_UCG-003	OTU1819	0.0121329	0.00083675	0.00242453	0.00064	0	0.00418375	0	0.016735	0.00418375	0	0.00418375	0.0083675	0.00418375	0.0083675	0.0251025	0.0794913	0.0543888	0.00418375	0.00418375	0.00418375	0	0.0083675	0	0.0125513	0	0	0	0	0	0	0	0	0	0	0.0125513	0	0	0	0	0.00418375	0	0	0	0
Spirochaetae	Spirochaetaceae	Treponema_2	OTU210	0.0104594	0.000209188	0.00194159	0.00064	0.06694	0.00418375	0.016735	0	0	0	0	0	0.0083675	0	0	0.0209188	0.00418375	0.0083675	0.0125513	0.03347	0.00418375	0.00418375	0.0125513	0.0125513	0	0	0	0	0.00418375	0	0	0	0	0	0	0	0	0	0	0	0	0	0	0
Cyanobacteria	o_Gastranaerophilales	o_Gastranaerophilales	OTU2809	0.0106686	0.000209188	0.00193703	0.00064	0	0	0.00418375	0.0083675	0.0585725	0.03347	0	0.00418375	0	0	0.0083675	0.0251025	0.0083675	0.0376538	0	0	0.00418375	0.0083675	0.00418375	0.0083675	0	0	0	0	0	0	0	0	0	0.00418375	0	0	0	0	0	0	0	0	0	0
Bacteroidetes	Prevotellaceae	Prevotella_1	OTU603	0.0460213	0.241612	0.0287014	0.00064	0.0251025	0.0083675	0	0.0251025	0.0251025	0.0418375	0.527153	0	0.0251025	0.0878588	0.00418375	0.00418375	0	0.050205	0.0292863	0.00418375	0.00418375	0.0125513	0.0418375	0.00418375	0.422559	0.60246	0.0251025	0.184085	0	0.125513	0.13388	0.347251	0.518785	0.489499	0.338884	0.150615	0.251025	0.117145	0.154799	0.0794913	0.0125513	0.510418	0.23429	0.13388
Bacteroidetes	Bacteroidales_BS11_gut_group	f_Bacteroidales_BS11_gut_group	OTU660	0.0186177	0.000209188	0.00465051	0.00064	0.0627563	0.0209188	0	0	0.0083675	0.175718	0	0.00418375	0.0125513	0.0083675	0.00418375	0	0.0125513	0	0.00418375	0	0.0292863	0	0.00418375	0.0251025	0	0	0	0	0	0	0	0	0	0	0	0	0.00418375	0	0	0	0	0	0	0
Bacteroidetes	Prevotellaceae	Prevotellaceae_UCG-001	OTU807	0.0340976	0.093716	0.0085058	0.00064	0.0251025	0.03347	0.0125513	0.0711238	0.0627563	0	0.03347	0.03347	0.050205	0.0543888	0.0083675	0.0543888	0.0251025	0.016735	0.00418375	0.0543888	0.0209188	0.0585725	0.0251025	0.0376538	0.0962263	0.158983	0.0251025	0.104594	0.0920425	0.112961	0.284495	0.06694	0.0543888	0.142248	0.0460213	0.03347	0.0711238	0.0585725	0.083675	0.03347	0.0418375	0.129696	0.150615	0.0878588
Bacteroidetes	Prevotellaceae	Prevotella_1	OTU872	0.0953895	0.0343068	0.00882436	0.00064	0.083675	0.0962263	0.104594	0.0711238	0.0376538	0.0711238	0.0209188	0.259393	0.196636	0.050205	0.0753075	0.0962263	0.0543888	0.0585725	0.10041	0.0962263	0.138064	0.192453	0.06694	0.0376538	0.0376538	0.0418375	0.0920425	0.0209188	0	0.0209188	0.00418375	0.06694	0.0460213	0.0585725	0.016735	0.0376538	0.0627563	0	0.0125513	0.03347	0.00418375	0.0920425	0.0376538	0
Bacteroidetes	Prevotellaceae	Prevotella_1	OTU886	0.0571082	0.016735	0.00545471	0.00064	0.129696	0.03347	0.03347	0.0460213	0.050205	0.0251025	0.0125513	0.0627563	0.108778	0.0585725	0.0460213	0.03347	0	0.0460213	0.0418375	0.0794913	0.104594	0.112961	0.0292863	0.0878588	0.0543888	0.0083675	0.0209188	0.0292863	0.0292863	0.00418375	0.00418375	0.00418375	0.0083675	0.0251025	0.00418375	0.016735	0.00418375	0.0083675	0	0.0209188	0	0.0627563	0.0292863	0
Bacteroidetes	Prevotellaceae	Prevotella_1	OTU909	0.0050205	0.0332608	0.00414302	0.00064	0	0.0209188	0.00418375	0.0083675	0	0.0083675	0.0251025	0	0.00418375	0.0083675	0	0	0	0	0.00418375	0.00418375	0	0	0.00418375	0.0083675	0.0251025	0.0251025	0.0585725	0.083675	0	0.0460213	0.0251025	0.0083675	0.117145	0.0083675	0.0125513	0.0711238	0.0251025	0.00418375	0.050205	0.0251025	0.0083675	0	0.0418375	0.0292863
Firmicutes	Christensenellaceae	Christensenellaceae_R-7_group	OTU2255	0.0646389	0.0257301	0.00580027	0.00065	0.0292863	0.0460213	0.0753075	0.0585725	0.0292863	0.117145	0.188269	0.0585725	0.0585725	0.0627563	0.117145	0.0543888	0.0627563	0.0753075	0.0292863	0.0209188	0.0209188	0.03347	0.0711238	0.083675	0.0125513	0.0125513	0.050205	0.0209188	0.03347	0.0125513	0.0418375	0.0585725	0.0209188	0.050205	0.0209188	0.0209188	0.016735	0.00418375	0.00418375	0.0711238	0.0125513	0.0125513	0.0251025	0.0125513
Bacteroidetes	Bacteroidales_UCG-001	f_Bacteroidales_UCG-001	OTU1063	0.0165258	0.00083675	0.00283197	0.00066	0.0627563	0	0.00418375	0.083675	0.0083675	0.00418375	0	0.00418375	0.0083675	0.016735	0.0083675	0.0125513	0.0125513	0.0460213	0	0.0251025	0	0.00418375	0.0292863	0	0	0	0	0	0.00418375	0	0.00418375	0	0	0.0083675	0	0	0	0	0	0	0	0	0	0
Bacteroidetes	Bacteroidales_BS11_gut_group	f_Bacteroidales_BS11_gut_group	OTU1490	0.0115053	0.000209188	0.00229545	0.00066	0.0125513	0	0.00418375	0.016735	0.083675	0	0.0292863	0	0.00418375	0.0125513	0	0.00418375	0	0.0209188	0	0.00418375	0.0125513	0.0209188	0	0.00418375	0	0	0	0	0	0	0	0	0	0.00418375	0	0	0	0	0	0	0	0	0	0
Bacteroidetes	Bacteroidales_BS11_gut_group	f_Bacteroidales_BS11_gut_group	OTU750	0.0276128	0.00564806	0.00386155	0.00066	0.00418375	0.0125513	0.0083675	0.03347	0.0376538	0.0376538	0.016735	0.016735	0.0083675	0.0209188	0.03347	0.0083675	0.138064	0.0418375	0.0083675	0	0.0460213	0.03347	0.016735	0.0292863	0	0.00418375	0.0125513	0	0.0418375	0	0.0083675	0.00418375	0.00418375	0.016735	0.016735	0	0	0	0	0.00418375	0	0	0	0
Bacteroidetes	Rikenellaceae	Rikenellaceae_RC9_gut_group	OTU1028	0.0205004	0.00125512	0.00478618	0.00067	0.0292863	0.0083675	0.00418375	0.016735	0.0251025	0.00418375	0	0	0.0125513	0.016735	0.016735	0.016735	0.188269	0.0083675	0.0125513	0.00418375	0	0.0418375	0	0.00418375	0	0	0.00418375	0.00418375	0	0	0	0	0	0.0083675	0.00418375	0	0	0	0	0.00418375	0	0	0	0
Bacteroidetes	Bacteroidales_BS11_gut_group	f_Bacteroidales_BS11_gut_group	OTU1032	0.0225923	0.00606644	0.00240566	0.00067	0.016735	0.0209188	0.06694	0.0125513	0.0209188	0.0209188	0.03347	0.016735	0.0292863	0.03347	0.0418375	0.016735	0.0125513	0.0125513	0.0083675	0	0.0460213	0.016735	0	0.0251025	0.00418375	0.00418375	0.0083675	0.00418375	0	0.0083675	0.0125513	0.0125513	0	0	0	0	0.0083675	0.0376538	0	0.00418375	0	0	0.00418375	0.0125513
Tenericutes	o_Mollicutes_RF9	o_Mollicutes_RF9	OTU267	0.0175718	0.00376538	0.00220647	0.00067	0.0083675	0.016735	0.0209188	0.0125513	0.016735	0.00418375	0.0083675	0.03347	0.016735	0.016735	0.0125513	0.0209188	0.0753075	0.0083675	0	0.00418375	0.00418375	0.0251025	0.0083675	0.0376538	0	0.0083675	0.0083675	0	0	0.00418375	0.0125513	0	0	0.0083675	0.0083675	0	0.00418375	0	0.00418375	0.0125513	0	0.00418375	0	0
Bacteroidetes	p_Bacteroidetes	p_Bacteroidetes	OTU1080	0.00648481	0.0376538	0.00424231	0.00068	0.00418375	0.00418375	0	0.00418375	0.016735	0.016735	0.00418375	0	0	0	0.00418375	0	0.00418375	0.0083675	0.0209188	0	0.00418375	0	0.016735	0.0209188	0.0460213	0.0418375	0.0251025	0.0125513	0	0.0209188	0.0962263	0.0125513	0.104594	0.0627563	0.0125513	0.0376538	0.0878588	0	0.0376538	0.016735	0.0460213	0.016735	0.0418375	0.03347
Bacteroidetes	Prevotellaceae	Prevotella_1	OTU1609	0.0144339	0.00188269	0.00199271	0.00068	0.050205	0.0083675	0.016735	0	0	0.00418375	0.0543888	0.016735	0.0251025	0.016735	0.00418375	0.0125513	0	0.016735	0.0251025	0.00418375	0.00418375	0.00418375	0.016735	0.0083675	0	0	0.0125513	0.00418375	0	0.0083675	0	0	0	0	0	0	0.00418375	0	0	0	0.0083675	0	0	0
Firmicutes	Lachnospiraceae	f_Lachnospiraceae	OTU3171	0.00481131	0.000627563	0.000590723	0.00068	0.00418375	0	0	0.00418375	0.0083675	0.00418375	0.00418375	0	0.0125513	0.00418375	0.00418375	0.0083675	0	0	0.0083675	0.00418375	0.00418375	0.00418375	0.0083675	0.0125513	0	0	0.0083675	0	0	0	0	0	0	0	0	0.00418375	0	0	0	0	0	0	0	0
Bacteroidetes	Bacteroidales_BS11_gut_group	f_Bacteroidales_BS11_gut_group	OTU610	0.0962263	0.0447661	0.0183393	0.00068	0.0753075	0.0125513	0.0251025	0.146431	0.196636	0.292863	0.0251025	0.108778	0.0543888	0.0585725	0.171534	0.0753075	0.225923	0.196636	0.0292863	0.0418375	0.016735	0.0125513	0.016735	0.142248	0.0083675	0.0125513	0.0125513	0.0209188	0.631746	0.0125513	0.0083675	0.0083675	0.0209188	0.0209188	0.0251025	0.0083675	0.03347	0.00418375	0.00418375	0.0083675	0.016735	0.0209188	0.0125513	0.00418375
Bacteroidetes	Prevotellaceae	Prevotella_1	OTU1261	0.00648481	0.000209188	0.00105075	0.00069	0.0125513	0.0209188	0.0083675	0.00418375	0	0	0	0.0083675	0.0292863	0.00418375	0.0209188	0.00418375	0	0	0.00418375	0.00418375	0.00418375	0	0	0.00418375	0	0	0	0	0	0	0	0	0	0	0.00418375	0	0	0	0	0	0	0	0	0
Firmicutes	Ruminococcaceae	Ruminococcaceae_UCG-004	OTU2161	0.0849301	0.0370262	0.00628436	0.00069	0.0920425	0.0627563	0.0878588	0.0711238	0.158983	0.129696	0.0711238	0.0376538	0.0543888	0.083675	0.142248	0.0794913	0.138064	0.0753075	0.0585725	0.0292863	0.13388	0.0251025	0.0543888	0.112961	0.0125513	0.0376538	0.03347	0.0251025	0.104594	0.03347	0.0753075	0.0460213	0.0292863	0.0418375	0.0376538	0.0251025	0.03347	0.0292863	0.00418375	0.0585725	0.016735	0.0418375	0.0292863	0.0251025
Firmicutes	Christensenellaceae	Christensenellaceae_R-7_group	OTU2445	0.135135	0.0868128	0.0192489	0.00069	0.16735	0.104594	0.138064	0.184085	0.150615	0.217555	0.0962263	0.13388	0.112961	0.213371	0.142248	0.0753075	0.129696	0.083675	0.0585725	0.0753075	0.06694	0.20082	0.0962263	0.255209	0.050205	0.0292863	0.0753075	0.050205	0.753075	0.0376538	0.138064	0.0585725	0.0418375	0.0585725	0.10041	0.0543888	0.0209188	0.0083675	0.0125513	0.142248	0.0418375	0.0125513	0.0376538	0.0125513
Verrucomicrobia	c_LD1-PB3	c_LD1-PB3	OTU55	0.006694	0.000627563	0.000961393	0.00069	0.0125513	0	0.00418375	0	0	0.0083675	0	0	0.0083675	0.0209188	0.0125513	0	0.0083675	0.0251025	0.00418375	0.0083675	0.00418375	0.00418375	0.0083675	0.00418375	0	0	0	0	0.0125513	0	0	0	0	0	0	0	0	0	0	0	0	0	0	0
Firmicutes	Peptococcaceae	f_Peptococcaceae	OTU61	0.00460213	0.000209188	0.000633568	0.00069	0.00418375	0	0	0.00418375	0	0.016735	0	0.00418375	0	0.00418375	0.00418375	0.0083675	0.0083675	0.00418375	0	0	0.0083675	0.0083675	0.00418375	0.0125513	0	0	0	0	0.00418375	0	0	0	0	0	0	0	0	0	0	0	0	0	0	0
Bacteroidetes	Prevotellaceae	Prevotella_1	OTU917	0.010041	0.0485315	0.00576106	0.00069	0.0209188	0.00418375	0.00418375	0.0083675	0.016735	0.0125513	0.0083675	0.0083675	0.016735	0.00418375	0	0.00418375	0.0083675	0.0125513	0.0125513	0.0376538	0.0125513	0.00418375	0	0.00418375	0.016735	0.150615	0.0376538	0.0878588	0	0.03347	0	0.0292863	0.0251025	0.016735	0.016735	0.0753075	0.0543888	0.016735	0.03347	0.0794913	0.154799	0.03347	0.050205	0.0585725
Bacteroidetes	Rikenellaceae	Rikenellaceae_RC9_gut_group	OTU1033	0.0230106	0.000418375	0.00387232	0.0007	0.0753075	0.0083675	0.0376538	0.0251025	0.0794913	0	0	0	0.0083675	0.016735	0.104594	0.0251025	0.00418375	0	0	0	0.00418375	0.0251025	0	0.0460213	0	0	0	0	0.0083675	0	0	0	0	0	0	0	0	0	0	0	0	0	0	0
Firmicutes	Lachnospiraceae	Lachnospiraceae_UCG-006	OTU2800	0.00711238	0.00104594	0.000827141	0.0007	0.0083675	0.00418375	0	0.00418375	0.016735	0.016735	0.0083675	0	0	0.016735	0.00418375	0.0083675	0.0125513	0	0.00418375	0.0083675	0.0125513	0.0083675	0.00418375	0.00418375	0	0	0	0	0	0.00418375	0.00418375	0	0	0	0	0	0.00418375	0	0	0.0083675	0	0	0	0
Bacteroidetes	Rikenellaceae	Rikenellaceae_RC9_gut_group	OTU1023	0.0491591	0.0184085	0.00416867	0.00071	0.0292863	0.0292863	0.0292863	0.0376538	0.0794913	0.050205	0.03347	0.06694	0.0292863	0.0376538	0.050205	0.083675	0.03347	0.121329	0.0418375	0.0460213	0.03347	0.0543888	0.0585725	0.0376538	0.0125513	0.016735	0.0585725	0.0125513	0.016735	0.00418375	0.0292863	0.0418375	0.0125513	0.0125513	0.0209188	0.0083675	0.00418375	0	0	0.0627563	0	0.0460213	0.0083675	0
Bacteroidetes	Prevotellaceae	Prevotella_1	OTU639	0.0259393	0.0786545	0.00760311	0.00071	0.03347	0.0292863	0.0083675	0.0125513	0.0418375	0.0292863	0.0376538	0.0209188	0.0376538	0.0251025	0.0125513	0.0209188	0.0125513	0.0125513	0.016735	0.0627563	0.0125513	0.0376538	0.0376538	0.016735	0.125513	0.125513	0.03347	0.150615	0	0.0962263	0.03347	0.0460213	0.06694	0.0418375	0.0251025	0.0543888	0.242658	0.108778	0.0292863	0.0794913	0.050205	0.0878588	0.112961	0.0627563
Firmicutes	Christensenellaceae	Christensenellaceae_R-7_group	OTU2206	0.00753075	0.00125512	0.00100435	0.00072	0.0083675	0.00418375	0.00418375	0.00418375	0.00418375	0.0083675	0.0083675	0	0.0125513	0.0251025	0.0083675	0	0.0292863	0.00418375	0.00418375	0.00418375	0.0083675	0.00418375	0	0.0083675	0	0	0.00418375	0	0	0	0.00418375	0	0.0083675	0.00418375	0	0	0	0	0	0.00418375	0	0	0	0
Bacteroidetes	Prevotellaceae	Prevotella_1	OTU923	0.0428834	0.0106686	0.0048119	0.00074	0.0418375	0.129696	0.0753075	0.050205	0.0083675	0.00418375	0.0125513	0.050205	0.0711238	0.0460213	0.0209188	0.0543888	0.016735	0.0083675	0.03347	0.0962263	0.0794913	0.0083675	0.0292863	0.0209188	0	0.00418375	0.03347	0	0.0418375	0.0418375	0	0	0.00418375	0.03347	0.0125513	0	0.0083675	0.00418375	0	0	0.0125513	0.00418375	0.00418375	0.0083675
Bacteroidetes	Prevotellaceae	Prevotella_1	OTU1292	0.013388	0.00104594	0.00195311	0.00078	0	0.0083675	0	0.016735	0.016735	0	0.00418375	0.0292863	0.016735	0.0083675	0.00418375	0.0376538	0.0125513	0.00418375	0.0083675	0.0083675	0	0.050205	0	0.0418375	0	0	0.0083675	0	0	0	0	0	0	0.0083675	0.00418375	0	0	0	0	0	0	0	0	0
Bacteroidetes	Rikenellaceae	Rikenellaceae_RC9_gut_group	OTU1305	0.00627562	0.00104594	0.00107177	0.00078	0.00418375	0.00418375	0.00418375	0.0292863	0.0083675	0.00418375	0	0	0.00418375	0.00418375	0.0209188	0.00418375	0	0	0	0.00418375	0.0125513	0.0083675	0	0.0125513	0	0	0	0	0.0209188	0	0	0	0	0	0	0	0	0	0	0	0	0	0	0
Firmicutes	Christensenellaceae	Christensenellaceae_R-7_group	OTU2183	0.00690319	0.0016735	0.000756279	0.00079	0.016735	0.0083675	0.0083675	0.0083675	0.0083675	0.0083675	0.00418375	0.00418375	0.00418375	0.00418375	0.0125513	0	0.0083675	0	0.00418375	0.0083675	0.00418375	0.00418375	0.00418375	0.016735	0	0.00418375	0	0	0.00418375	0	0.00418375	0	0	0.0083675	0	0	0	0	0	0.0125513	0	0	0	0
Verrucomicrobia	c_WCHB1-41	c_WCHB1-41	OTU257	0.0127604	0.00146431	0.0017224	0.00079	0.0209188	0.00418375	0.00418375	0.016735	0.0251025	0.0083675	0	0	0.00418375	0.0083675	0.0251025	0.0083675	0.0251025	0.050205	0	0	0.00418375	0.0083675	0.016735	0.0251025	0	0	0.00418375	0	0	0	0.00418375	0	0	0	0.0125513	0	0	0	0	0.0083675	0	0	0	0
Bacteroidetes	Bacteroidales_BS11_gut_group	f_Bacteroidales_BS11_gut_group	OTU1166	0.0119237	0.0140156	0.00690034	0.0008	0.0209188	0.0083675	0	0.016735	0.0209188	0.0209188	0	0	0.0251025	0.016735	0	0.0083675	0.03347	0.00418375	0.016735	0.0083675	0.0125513	0.0209188	0.00418375	0	0	0	0	0	0.276128	0	0	0	0	0.00418375	0	0	0	0	0	0	0	0	0	0
Firmicutes	Ruminococcaceae	Saccharofermentans	OTU2295	0.397038	0.192871	0.0332932	0.0008	0.26776	0.209188	0.30123	0.656849	1.05431	0.845118	0.205004	0.171534	0.221739	0.30123	0.30123	0.343068	0.6694	0.652665	0.242658	0.23429	0.259393	0.238474	0.397456	0.36817	0.138064	0.205004	0.154799	0.146431	0.0292863	0.171534	0.288679	0.196636	0.225923	0.184085	0.13388	0.242658	0.305414	0.0753075	0.192453	0.493683	0.112961	0.154799	0.225923	0.179901
Bacteroidetes	Prevotellaceae	Prevotella_1	OTU600	0.517739	1.31684	0.102308	0.0008	0.552255	0.548071	0.0125513	0.514601	0.309598	0.414191	1.66932	0.26776	0.661033	0.405824	0.297046	0.238474	0.158983	0.773994	1.27186	0.271944	0.389089	0.543888	0.681951	0.372354	2.07514	1.66095	0.297046	2.53535	0.112961	0.627563	1.6233	1.08359	1.56054	1.6735	1.32625	1.27604	1.75299	0.811648	1.81156	1.10033	0.753075	2.05004	1.22584	0.978998
Bacteroidetes	Bacteroidales_BS11_gut_group	f_Bacteroidales_BS11_gut_group	OTU644	0.0117145	0.00188269	0.00139475	0.0008	0.0209188	0.00418375	0.0083675	0.00418375	0.00418375	0.00418375	0	0.0083675	0.0125513	0.0083675	0.03347	0.0083675	0	0.0209188	0.016735	0.0292863	0.0209188	0.0083675	0	0.0209188	0	0	0.00418375	0	0	0	0.00418375	0.00418375	0	0.0083675	0.00418375	0	0	0	0	0.0125513	0	0	0	0
Firmicutes	Ruminococcaceae	f_Ruminococcaceae	OTU2181	0.155636	0.0495774	0.0154398	0.00082	0.16735	0.217555	0.050205	0.0794913	0.251025	0.0543888	0.0125513	0.263576	0.209188	0.213371	0.117145	0.0543888	0.192453	0.179901	0.112961	0.050205	0.175718	0.138064	0.138064	0.43511	0.0418375	0.0292863	0.104594	0.117145	0	0	0.0209188	0.0292863	0.0209188	0.0878588	0.246841	0.0292863	0.00418375	0	0	0.0794913	0.0083675	0.13388	0.0376538	0
Firmicutes	Lachnospiraceae	Lachnoclostridium_1	OTU2917	0.0215463	0.0750983	0.00765158	0.00082	0.00418375	0.0627563	0.0292863	0.0125513	0.0083675	0.0209188	0.0376538	0.0083675	0.0125513	0.00418375	0.0251025	0.0376538	0.0125513	0.050205	0.00418375	0.016735	0.050205	0.0125513	0.0083675	0.0125513	0.050205	0.0585725	0.0962263	0.117145	0.0125513	0.0585725	0.0125513	0.163166	0.0251025	0.0418375	0.0418375	0.112961	0.0711238	0.217555	0.142248	0.0292863	0.0585725	0.0794913	0.0125513	0.10041
Bacteroidetes	Bacteroidales_BS11_gut_group	f_Bacteroidales_BS11_gut_group	OTU1088	0.0554347	0.0140156	0.00614774	0.00083	0.0251025	0.03347	0.0209188	0.06694	0.16735	0.117145	0.0376538	0.0460213	0.0251025	0.0543888	0.0083675	0.0292863	0.050205	0.13388	0.00418375	0.0376538	0.00418375	0.0878588	0.108778	0.050205	0.00418375	0.00418375	0.0209188	0.0209188	0	0.0251025	0.0251025	0	0.0209188	0.03347	0.0292863	0.00418375	0.016735	0	0	0.0292863	0.0125513	0.0292863	0	0.00418375
Firmicutes	ODP1230B8.23	Burkholderiales_bacterium_Beta_02	OTU2431	0.0778178	0.0135972	0.00847196	0.00083	0.0585725	0.050205	0	0.163166	0.0920425	0.0962263	0	0.00418375	0.083675	0.0878588	0.0711238	0.083675	0.196636	0.083675	0.0209188	0.0627563	0.0376538	0.129696	0.0292863	0.205004	0.0083675	0.050205	0	0	0.0125513	0.00418375	0.0376538	0.0125513	0.0209188	0.0292863	0.016735	0.0125513	0.0209188	0	0	0.0209188	0.00418375	0	0.016735	0.00418375
Firmicutes	Lachnospiraceae	Eubacterium_ruminantium_group	OTU2863	0.152079	0.411263	0.0368694	0.00083	0.03347	0.188269	0.117145	0.125513	0.0753075	0.0962263	0.276128	0.121329	0.158983	0.150615	0.06694	0.050205	0.0543888	0.171534	0.56899	0.0585725	0.225923	0.142248	0.154799	0.205004	0.338884	0.292863	0.221739	0.376538	0.03347	0.698686	0.372354	0.43511	0.514601	0.3347	0.112961	0.230106	0.414191	0.154799	0.815831	0.372354	0.271944	0.414191	0.815831	1.0041
Bacteroidetes	Prevotellaceae	Prevotella_1	OTU1121	0.0213371	0.00522969	0.00210197	0.00084	0.0209188	0.0418375	0.0251025	0.03347	0.03347	0.016735	0	0.016735	0.0460213	0.0292863	0.0083675	0.016735	0.0292863	0	0.0251025	0.0292863	0.0083675	0.00418375	0.0251025	0.016735	0.016735	0.00418375	0.00418375	0	0.0209188	0	0.0125513	0	0.0083675	0.00418375	0.00418375	0	0	0	0	0.00418375	0	0.0251025	0	0
Verrucomicrobia	c_WCHB1-41	c_WCHB1-41	OTU295	0.0104594	0.0016735	0.00127947	0.00084	0.00418375	0.00418375	0.016735	0.016735	0.0292863	0.0209188	0	0.00418375	0.00418375	0	0.0209188	0.00418375	0.0083675	0.0251025	0.00418375	0.00418375	0	0.016735	0.016735	0.0083675	0	0	0.00418375	0	0	0	0.0125513	0	0	0.00418375	0.0083675	0	0.00418375	0	0	0	0	0	0	0
Bacteroidetes	Prevotellaceae	Prevotella_1	OTU1120	0.0152707	0.00313781	0.0017289	0.00085	0.0125513	0.0209188	0.0209188	0.0125513	0.00418375	0	0.0251025	0.016735	0.016735	0.016735	0.00418375	0.0125513	0	0.016735	0.0125513	0.03347	0.00418375	0.0460213	0.00418375	0.0251025	0.00418375	0.00418375	0	0	0.0209188	0	0.00418375	0	0	0.0083675	0.00418375	0	0	0	0	0	0	0.016735	0	0
Firmicutes	Ruminococcaceae	Ruminococcaceae_UCG-014	OTU2669	0.0127604	0.00292862	0.00253422	0.00085	0.0376538	0.00418375	0	0.0251025	0.0125513	0.00418375	0	0.016735	0.0083675	0	0.0627563	0.00418375	0	0	0.00418375	0.016735	0.00418375	0.0460213	0	0.0083675	0	0	0	0	0	0	0	0	0	0	0.0585725	0	0	0	0	0	0	0	0	0
Firmicutes	Ruminococcaceae	Ruminococcus_2	OTU2697	0.0121329	0.00104594	0.00173982	0.00085	0.0125513	0.00418375	0	0.00418375	0.0209188	0.016735	0.00418375	0	0.0083675	0	0	0.0460213	0.0292863	0	0.00418375	0.0083675	0.03347	0.00418375	0.0251025	0.0209188	0	0	0.00418375	0	0.0125513	0	0	0	0	0	0	0	0	0	0.00418375	0	0	0	0	0
Cyanobacteria	o_Gastranaerophilales	o_Gastranaerophilales	OTU2731	0.0215463	0.00481131	0.00264837	0.00085	0.00418375	0.016735	0.00418375	0.0711238	0.0292863	0.0292863	0.00418375	0.0376538	0.00418375	0.0083675	0.0125513	0.0251025	0.0125513	0.0251025	0.0125513	0.00418375	0	0.0376538	0.0460213	0.0460213	0	0	0.016735	0	0	0	0.0209188	0	0.0251025	0	0.0209188	0	0	0	0.00418375	0.0083675	0	0	0	0
Bacteroidetes	Prevotellaceae	Prevotella_1	OTU722	0.120283	0.0439294	0.0121485	0.00085	0.0920425	0.0920425	0.0920425	0.146431	0.0962263	0.0460213	0.0418375	0.121329	0.117145	0.125513	0.06694	0.192453	0.104594	0.0794913	0.20082	0.426743	0.050205	0.104594	0.158983	0.050205	0.0418375	0.150615	0.0794913	0.0376538	0	0.00418375	0.0083675	0.03347	0.0753075	0.13388	0.050205	0.0627563	0.0418375	0	0.00418375	0.0627563	0.00418375	0.0543888	0.03347	0
Firmicutes	Lachnospiraceae	Lachnospiraceae_UCG-010	OTU2164	0.0265668	0.00753075	0.00290241	0.00086	0.0585725	0.016735	0.00418375	0.0209188	0.0920425	0.016735	0.0209188	0.0251025	0.016735	0.0083675	0.0460213	0.0376538	0.0292863	0.0418375	0.0125513	0.0209188	0.016735	0.016735	0.00418375	0.0251025	0	0.00418375	0.016735	0	0.0251025	0.00418375	0.0125513	0.0251025	0.0083675	0	0.00418375	0	0.00418375	0	0	0.016735	0.0083675	0.00418375	0.016735	0
Firmicutes	Ruminococcaceae	Ruminococcaceae_NK4A214_group	OTU3048	0.0135972	0.00104594	0.00186953	0.00086	0.0125513	0.00418375	0	0.0209188	0.0460213	0.0460213	0	0.0083675	0.00418375	0.0292863	0.0209188	0.016735	0.016735	0.0083675	0	0	0.00418375	0	0.0209188	0.0125513	0	0	0	0	0.0083675	0	0	0.00418375	0	0.00418375	0	0	0	0	0	0.00418375	0	0	0	0
Bacteroidetes	Prevotellaceae	Prevotellaceae_Ga6A1_group	OTU757	0.161284	0.478621	0.0426495	0.00086	0.0878588	0.564806	0.158983	0.112961	0.016735	0.0125513	0.06694	0.20082	0.53552	0.142248	0.0376538	0.138064	0.146431	0.0292863	0.138064	0.13388	0.0711238	0.426743	0.083675	0.121329	0.230106	0.673584	0.631746	0.916241	0.355619	0.426743	0.280311	0.309598	1.07522	0.719605	0.677768	0.305414	0.209188	0.0209188	0.510418	0.129696	0.46858	0.698686	0.527153	0.405824
Spirochaetae	Spirochaetaceae	Treponema_2	OTU34	0.0317965	0.00815831	0.00359678	0.00088	0.0711238	0.0292863	0.03347	0.0251025	0.0376538	0.016735	0.0125513	0.0376538	0.0878588	0.0209188	0.00418375	0.06694	0.0251025	0.0292863	0.0125513	0.0292863	0.0083675	0.0083675	0.0753075	0.00418375	0	0	0	0.00418375	0.0251025	0	0.03347	0.0083675	0.00418375	0.0418375	0.0083675	0.00418375	0	0	0.00418375	0.0083675	0	0.0209188	0	0
Firmicutes	Ruminococcaceae	f_Ruminococcaceae	OTU3040	0.00815831	0.0016735	0.000969529	0.00089	0.0083675	0.0083675	0.0125513	0.00418375	0.00418375	0.0292863	0.0083675	0.0083675	0.00418375	0.00418375	0.016735	0	0	0.00418375	0	0.0125513	0.0125513	0.0083675	0.0083675	0.0083675	0.00418375	0	0.00418375	0.00418375	0	0.0125513	0	0	0	0	0	0	0	0	0	0.00418375	0	0	0	0.00418375
Firmicutes	Lachnospiraceae	Eubacterium_ruminantium_group	OTU3306	0.0219647	0.0665216	0.00598814	0.0009	0.0083675	0.0585725	0.0543888	0	0	0.0083675	0.0376538	0.0376538	0.0125513	0.0251025	0.0125513	0	0	0.0083675	0.0794913	0.0125513	0.0209188	0.0460213	0	0.016735	0.0209188	0.0585725	0.0460213	0.0753075	0	0.125513	0.0209188	0.0753075	0.0585725	0.06694	0.0209188	0.0585725	0.121329	0.0418375	0.138064	0.0878588	0.06694	0.0543888	0.10041	0.0920425
Tenericutes	o_NED5E9	o_NED5E9	OTU517	0.0361894	0.00773994	0.0049881	0.0009	0.0711238	0.0251025	0.0376538	0.03347	0.050205	0.00418375	0.03347	0.0209188	0.0125513	0.0418375	0.0083675	0.0543888	0.163166	0.0920425	0.0083675	0.0083675	0.0251025	0.016735	0	0.016735	0	0	0.0083675	0.00418375	0.0083675	0	0.0585725	0.0083675	0.016735	0.00418375	0.00418375	0	0	0	0.00418375	0.0083675	0.0083675	0.016735	0.00418375	0
Fibrobacteres	Fibrobacteraceae	Fibrobacter	OTU1855	0.0550163	0.0188269	0.00829327	0.00091	0.0251025	0.0292863	0.0209188	0.292863	0.10041	0.050205	0.0292863	0.0543888	0.0251025	0.0753075	0.0460213	0.0794913	0.0627563	0.0711238	0.0125513	0.0376538	0.0251025	0.0083675	0.0209188	0.03347	0	0.0083675	0.0083675	0	0.0209188	0	0.13388	0	0.03347	0.0962263	0.0209188	0	0.0209188	0	0	0.00418375	0.0083675	0.016735	0.00418375	0
Bacteroidetes	Rikenellaceae	Rikenellaceae_RC9_gut_group	OTU985	0.036817	0.0131788	0.00380889	0.00091	0.083675	0.0209188	0.0251025	0.016735	0.0251025	0.050205	0.0125513	0.0418375	0.0209188	0.0125513	0.0376538	0.0251025	0.050205	0.03347	0.0125513	0.0543888	0.0711238	0.0878588	0.0209188	0.03347	0.00418375	0.016735	0.0292863	0.0125513	0	0	0.0125513	0.0083675	0.0209188	0.0125513	0.0251025	0	0.0083675	0	0	0.083675	0	0.0251025	0.00418375	0
Bacteroidetes	Prevotellaceae	f_Prevotellaceae	OTU745	0.0713329	0.29349	0.0321331	0.00094	0.016735	0.050205	0.213371	0.150615	0.0251025	0.0083675	0.050205	0.0460213	0.0376538	0.213371	0.117145	0.016735	0.0125513	0.03347	0.104594	0.10041	0.0711238	0.0962263	0.0585725	0.00418375	0.732156	0.882771	0.0920425	0.522969	0.280311	0.171534	0.138064	0.146431	0.518785	0.430926	0.129696	0.439294	0.10041	0.108778	0.276128	0.20082	0.0209188	0.36817	0.280311	0.0292863
Bacteroidetes	Prevotellaceae	Prevotella_1	OTU982	0.0412099	0.0179901	0.00334092	0.00094	0.0627563	0.0418375	0.03347	0.0251025	0.0418375	0.0460213	0.0083675	0.0418375	0.0376538	0.050205	0.050205	0.0292863	0.016735	0.0418375	0.050205	0.0376538	0.10041	0.03347	0.0376538	0.0376538	0.016735	0.0083675	0.016735	0.03347	0	0.0125513	0.016735	0.00418375	0.06694	0.050205	0.0292863	0.0083675	0	0	0.0083675	0.0251025	0.016735	0.0209188	0.0209188	0.00418375
Bacteroidetes	Prevotellaceae	Prevotella_1	OTU1391	0.00815831	0.000418375	0.00150167	0.00097	0.0125513	0.00418375	0.0125513	0	0	0.00418375	0.0125513	0.0125513	0	0.0083675	0.00418375	0.00418375	0	0	0.00418375	0	0.0292863	0.050205	0	0.00418375	0	0	0	0	0	0	0	0	0	0.0083675	0	0	0	0	0	0	0	0	0	0
Bacteroidetes	Prevotellaceae	Prevotellaceae_UCG-001	OTU1715	0.211279	0.0953895	0.0160544	0.001	0.26776	0.154799	0.117145	0.338884	0.184085	0.205004	0.0920425	0.171534	0.158983	0.259393	0.138064	0.26776	0.117145	0.276128	0.217555	0.456029	0.0878588	0.171534	0.393273	0.150615	0.112961	0.146431	0.158983	0.125513	0.0083675	0.06694	0.0711238	0.146431	0.150615	0.23429	0.154799	0.0418375	0.0585725	0	0.03347	0.171534	0.0376538	0.108778	0.06694	0.0125513
Fibrobacteres	Fibrobacteraceae	Fibrobacter	OTU1858	0.0123421	0.0525061	0.00504402	0.001	0.0125513	0.0125513	0.0083675	0.03347	0.0292863	0	0.0209188	0.0125513	0.016735	0.016735	0.00418375	0.016735	0.0083675	0.0125513	0.00418375	0.0125513	0.0083675	0.0083675	0.00418375	0.00418375	0.06694	0.0753075	0.0418375	0.0460213	0.104594	0.0460213	0.06694	0.0125513	0.138064	0.0292863	0.0083675	0.0711238	0.0753075	0	0.00418375	0.0627563	0.0627563	0.06694	0.03347	0.0376538
Firmicutes	Christensenellaceae	Christensenellaceae_R-7_group	OTU2136	0.109405	0.0217555	0.0127018	0.001	0.117145	0.0753075	0.0125513	0.117145	0.20082	0.297046	0.0083675	0.0627563	0.0292863	0.0711238	0.20082	0.23429	0.30123	0.150615	0.0209188	0.0251025	0.0251025	0.0460213	0.117145	0.0753075	0.0083675	0.0292863	0.0292863	0.016735	0.0962263	0.00418375	0.03347	0.0209188	0.0251025	0.0292863	0.03347	0.0083675	0.0083675	0	0	0.0627563	0.0083675	0.0209188	0	0
Elusimicrobia	Elusimicrobiaceae	Elusimicrobium	OTU2160	0.0246841	0.00271944	0.00359209	0.001	0.00418375	0	0.0083675	0.0794913	0.083675	0.0376538	0	0.0209188	0.00418375	0.0251025	0.0418375	0.0753075	0.0376538	0.0418375	0.0083675	0.0125513	0.00418375	0.00418375	0	0.00418375	0	0	0.00418375	0	0.0251025	0	0	0	0	0.0125513	0	0	0	0	0.00418375	0	0	0	0.00418375	0.00418375
Firmicutes	Christensenellaceae	Christensenellaceae_R-7_group	OTU2493	0.0121329	0.00230106	0.00144454	0.001	0.016735	0.0125513	0.00418375	0.016735	0.0209188	0.0251025	0.00418375	0.00418375	0.0083675	0.0251025	0	0	0.03347	0.0083675	0.0083675	0.0083675	0.00418375	0.0251025	0.016735	0	0.00418375	0	0	0	0.0209188	0.00418375	0	0.00418375	0	0	0	0	0	0	0	0.00418375	0	0.00418375	0.00418375	0
Firmicutes	Lachnospiraceae	Lachnospiraceae_UCG-002	OTU3070	0.0259393	0.00920425	0.00231686	0.001	0.0627563	0.0083675	0.0292863	0.0251025	0.0460213	0.0125513	0.0125513	0.016735	0.0209188	0.0418375	0.050205	0.0209188	0.0376538	0.0083675	0.0083675	0.0125513	0.0209188	0.0209188	0.0292863	0.03347	0	0.016735	0.0125513	0	0.00418375	0.00418375	0.016735	0.0083675	0.016735	0.0083675	0.0251025	0.016735	0.00418375	0	0.00418375	0.0209188	0.0083675	0	0.0125513	0.00418375
Verrucomicrobia	c_WCHB1-41	c_WCHB1-41	OTU83	0.00920425	0.00188269	0.00109456	0.001	0.0125513	0.00418375	0	0.0083675	0.0125513	0.03347	0	0.00418375	0.0083675	0.0209188	0.0083675	0.016735	0.0083675	0	0.00418375	0.0083675	0.00418375	0.0125513	0.0083675	0.0083675	0	0.00418375	0.00418375	0	0	0	0.0083675	0.00418375	0	0.0083675	0	0	0	0	0	0.00418375	0	0	0.00418375	0
Bacteroidetes	Rikenellaceae	Rikenellaceae_RC9_gut_group	OTU980	0.00753075	0.0213371	0.00202067	0.001	0.0125513	0	0	0.016735	0.0125513	0.016735	0.0125513	0.016735	0	0.00418375	0.00418375	0.0083675	0	0.0209188	0	0.00418375	0	0.0083675	0.00418375	0.0083675	0.0209188	0.0251025	0.0125513	0.0209188	0	0.0251025	0.0627563	0.0125513	0.0209188	0.0083675	0.0209188	0.0292863	0.0125513	0.0083675	0.0251025	0.0460213	0.0125513	0.016735	0.0251025	0.0209188
Bacteroidetes	Prevotellaceae	Prevotella_1	OTU1091	0.0340976	0.00564806	0.0047152	0.0011	0.0543888	0.0585725	0.16735	0.00418375	0	0.0125513	0.0083675	0.0292863	0.03347	0.0585725	0.016735	0.050205	0.0083675	0	0.0376538	0.0376538	0.0418375	0.0292863	0.0125513	0.0209188	0.016735	0.0083675	0	0.00418375	0.00418375	0	0	0.0083675	0.016735	0.0209188	0	0.00418375	0.00418375	0	0	0.00418375	0.00418375	0.016735	0	0
Bacteroidetes	Prevotellaceae	Prevotellaceae_UCG-003	OTU1837	0.00962263	0.00146431	0.00130927	0.0011	0	0	0.03347	0.00418375	0.0083675	0	0	0.0083675	0.0083675	0.0125513	0.0125513	0	0.00418375	0.0125513	0.0083675	0.016735	0.0083675	0.0125513	0.0125513	0.0292863	0	0	0.00418375	0	0	0	0.0209188	0	0	0.00418375	0	0	0	0	0	0	0	0	0	0
Firmicutes	Ruminococcaceae	Ruminococcaceae_UCG-005	OTU2274	0.0108778	0.00251025	0.00122435	0.0011	0.016735	0	0.00418375	0.00418375	0.03347	0.00418375	0.00418375	0.0251025	0.00418375	0.016735	0.0209188	0.0125513	0.0083675	0.00418375	0.00418375	0.0083675	0.0125513	0.0083675	0.0209188	0.00418375	0.0083675	0.0083675	0.00418375	0	0	0	0.00418375	0	0	0.00418375	0.00418375	0	0.00418375	0	0.00418375	0.00418375	0	0	0.00418375	0
Saccharibacteria	Unknown_Family	Candidatus_Saccharimonas	OTU2569	0.00899506	0.00104594	0.00133316	0.0011	0.0125513	0.00418375	0	0	0	0.0083675	0.00418375	0.00418375	0.00418375	0.0376538	0.0209188	0.00418375	0.0125513	0.0125513	0.0083675	0.0292863	0	0	0.0125513	0.00418375	0	0	0.0125513	0	0	0	0	0	0	0	0.00418375	0	0	0	0	0	0	0	0.00418375	0
Firmicutes	Lachnospiraceae	Oribacterium	OTU2681	0.000418375	0.603715	0.126473	0.0011	0	0	0	0	0	0	0	0	0	0	0	0	0	0	0	0	0	0	0	0.0083675	0.242658	0.16735	0.225923	0.20082	0	2.02494	0	0.556439	0.0418375	0	0	0	0.347251	0.288679	2.87005	0	1.43084	0	0	3.67752
Firmicutes	Lachnospiraceae	Lachnospiraceae_ND3007_group	OTU3004	0.0284495	0.00878588	0.00358885	0.0011	0.00418375	0.0083675	0.00418375	0.0460213	0.0418375	0.06694	0.0292863	0.0083675	0.0376538	0.0376538	0.0083675	0.016735	0.0125513	0.0418375	0.0125513	0.016735	0.0251025	0.0251025	0.10041	0.0251025	0	0	0.0125513	0.00418375	0	0	0.0460213	0	0.00418375	0.0125513	0.0251025	0	0.00418375	0	0	0.0627563	0	0	0.00418375	0
Proteobacteria	o_Desulfuromonadales	o_Desulfuromonadales	OTU70	0.00711238	0.000627563	0.00109456	0.0011	0.00418375	0	0	0.0083675	0.00418375	0.00418375	0.0083675	0.00418375	0	0.00418375	0.00418375	0.0125513	0.03347	0.016735	0.0083675	0	0.0209188	0.0083675	0	0	0	0	0	0	0.0083675	0	0	0	0	0.00418375	0	0	0	0	0	0	0	0	0	0
Bacteroidetes	Prevotellaceae	Prevotella_1	OTU1603	0.046858	0.0083675	0.00592392	0.0012	0	0.0125513	0.108778	0.016735	0.00418375	0	0.0292863	0.0251025	0.0460213	0.0209188	0.0376538	0.0292863	0.016735	0.0418375	0.0878588	0.117145	0.0585725	0.158983	0.0920425	0.03347	0.0083675	0.00418375	0.00418375	0.0209188	0	0	0.0083675	0.0083675	0	0.0292863	0.0543888	0	0	0	0	0.0083675	0.00418375	0.016735	0	0
Tenericutes	Anaeroplasmataceae	Anaeroplasma	OTU2045	0.00606644	0.000627563	0.000876055	0.0012	0	0	0.0125513	0	0.00418375	0.00418375	0.0125513	0.016735	0.016735	0.00418375	0	0	0.00418375	0.016735	0.0125513	0.00418375	0	0	0.00418375	0.0083675	0	0	0	0	0	0	0	0	0	0.0125513	0	0	0	0	0	0	0	0	0	0
Firmicutes	Ruminococcaceae	Ruminococcaceae_UCG-010	OTU2221	0.00773994	0.000209188	0.00106928	0.0012	0.016735	0	0	0.016735	0.0083675	0.0251025	0	0.0083675	0	0.00418375	0	0.0083675	0.016735	0.016735	0	0	0	0.016735	0.0083675	0.0083675	0	0	0	0	0	0	0	0	0.00418375	0	0	0	0	0	0	0	0	0	0	0
Proteobacteria	Deltaproteobacteria_bacterium_canine_oral_taxon_266	Deltaproteobacteria_bacterium_canine_oral_taxon_266	OTU10	0.0112961	0.00146431	0.00144454	0.0013	0.00418375	0	0.0083675	0.0251025	0.0251025	0.0376538	0	0.00418375	0.016735	0.0209188	0.016735	0.00418375	0	0.0209188	0.00418375	0.016735	0.0083675	0.0083675	0	0.00418375	0	0.0083675	0	0	0.00418375	0	0.00418375	0	0	0.0083675	0	0	0	0	0	0.00418375	0	0	0	0
Bacteroidetes	Prevotellaceae	f_Prevotellaceae	OTU1717	0.0115053	0.0424651	0.00485172	0.0013	0	0.016735	0.00418375	0.0209188	0.0209188	0.0125513	0	0.016735	0.016735	0.0209188	0.0083675	0	0	0.0083675	0.03347	0.0083675	0.0083675	0.0251025	0.00418375	0.00418375	0.0209188	0.0418375	0.03347	0.0543888	0	0.0753075	0.0292863	0.0251025	0.016735	0.0251025	0.0209188	0.112961	0.050205	0.0376538	0.016735	0.03347	0	0.0878588	0.142248	0.0251025
Spirochaetae	Spirochaetaceae	Treponema_2	OTU202	0.0138064	0.000418375	0.00230715	0.0013	0.0209188	0	0.0251025	0.0543888	0.0125513	0	0.0209188	0	0.00418375	0.016735	0	0.06694	0.0125513	0.00418375	0	0.00418375	0	0.0251025	0.0083675	0	0	0	0.00418375	0	0	0	0.00418375	0	0	0	0	0	0	0	0	0	0	0	0	0
Firmicutes	Ruminococcaceae	Ruminococcus_2	OTU2148	0.0443478	0.0083675	0.00959343	0.0013	0.0543888	0.0418375	0.0125513	0.0083675	0.016735	0.0125513	0	0.0292863	0.355619	0.0627563	0.0376538	0	0.00418375	0.050205	0.0292863	0	0	0.0878588	0.00418375	0.0794913	0	0	0.0460213	0	0	0	0	0	0	0	0.117145	0	0	0	0	0	0	0.00418375	0	0
Firmicutes	Erysipelotrichaceae	Erysipelotrichaceae_UCG-002	OTU23	0.000209188	0.0767718	0.0168221	0.0013	0	0	0	0	0	0	0	0	0	0	0	0	0	0	0	0	0	0	0	0.00418375	0.00418375	0.0376538	0	0	0	0	0	0.10041	0.00418375	0	0	0.485315	0.330516	0.0794913	0.359803	0.0209188	0.00418375	0	0.0209188	0.0878588
Firmicutes	Christensenellaceae	Christensenellaceae_R-7_group	OTU2524	0.0121329	0.00732156	0.00287131	0.0013	0.0083675	0.016735	0.00418375	0.0083675	0.00418375	0.016735	0.0125513	0.0125513	0.0125513	0.0083675	0.016735	0.016735	0.00418375	0.0083675	0.00418375	0.0209188	0.00418375	0	0.0083675	0.0543888	0	0	0.00418375	0	0.104594	0.0083675	0.00418375	0	0	0	0	0	0.0083675	0.00418375	0	0.0083675	0	0	0.00418375	0
Lentisphaerae	vadinBE97	f_vadinBE97	OTU2758	0.013388	0.000209188	0.00228018	0.0013	0.00418375	0	0	0.0460213	0.0125513	0.0083675	0	0	0	0	0.016735	0.0585725	0.0460213	0.03347	0.00418375	0	0	0.00418375	0.0209188	0.0125513	0	0	0	0	0.00418375	0	0	0	0	0	0	0	0	0	0	0	0	0	0	0
Bacteroidetes	Prevotellaceae	Prevotella_1	OTU1048	0.0675676	0.0458121	0.0141386	0.0014	0.0920425	0.0418375	0.0878588	0.0543888	0.03347	0.0125513	0.0292863	0.050205	0.06694	0.0711238	0.0460213	0.276128	0.0711238	0.0292863	0.0543888	0.0460213	0.0711238	0.06694	0.083675	0.06694	0.00418375	0.0083675	0.0083675	0.0460213	0.527153	0.0125513	0	0.0125513	0.0376538	0.0878588	0.0376538	0.0209188	0.0209188	0	0.0125513	0.016735	0.00418375	0.050205	0.00418375	0.00418375
Verrucomicrobia	c_WCHB1-41	c_WCHB1-41	OTU111	0.0104594	0.00230106	0.0011889	0.0014	0.0083675	0.00418375	0.0125513	0.0125513	0.03347	0.00418375	0	0.0125513	0.0083675	0.016735	0.0209188	0.016735	0.0083675	0.016735	0	0	0.0125513	0.0083675	0.00418375	0.0083675	0	0	0.00418375	0.00418375	0	0	0.0125513	0.00418375	0	0	0	0.00418375	0	0	0	0.0125513	0	0.00418375	0	0
Bacteroidetes	Bacteroidales_RF16_group	f_Bacteroidales_RF16_group	OTU1343	0.654339	0.290561	0.0522822	0.0014	0.577358	0.681951	0.916241	0.23429	0.485315	0.405824	0.50205	1.18819	0.518785	0.753075	0.472764	0.732156	0.681951	0.882771	0.3347	1.54799	0.573174	0.63593	0.343068	0.619195	0.083675	0.20082	0.719605	0.30123	0.853485	0.255209	0.163166	0.06694	0.589909	0.13388	0.715421	0.0627563	0.196636	0.0083675	0.163166	0.179901	0.305414	0.489499	0.225923	0.0962263
Bacteroidetes	Prevotellaceae	Prevotellaceae_UCG-003	OTU1796	0.00857669	0.00125512	0.00107907	0.0014	0.0083675	0	0.0083675	0.0083675	0.0125513	0.00418375	0	0.0292863	0.00418375	0.0125513	0.0083675	0.0083675	0	0.0125513	0	0.016735	0.0125513	0.0209188	0	0.00418375	0	0	0.00418375	0	0	0	0	0.00418375	0	0.0083675	0.0083675	0	0	0	0	0	0	0	0	0
Synergistetes	Synergistaceae	Pyramidobacter	OTU2313	0.111706	0.109196	0.0296305	0.0014	0.0753075	0.0878588	0.0878588	0.108778	0.150615	0.158983	0.0627563	0.083675	0.0794913	0.121329	0.129696	0.138064	0.0753075	0.104594	0.125513	0.0920425	0.0794913	0.104594	0.175718	0.192453	0.0376538	0.0543888	0.112961	0.0251025	1.23002	0.0418375	0.104594	0.0543888	0.0292863	0.06694	0.0753075	0.121329	0.03347	0.0209188	0.00418375	0.083675	0.0125513	0.0292863	0.0292863	0.016735
Firmicutes	Ruminococcaceae	Ruminococcaceae_UCG-014	OTU2851	0.006694	0.000418375	0.000942088	0.0014	0	0	0.00418375	0.016735	0.0251025	0.0083675	0.016735	0	0	0.0083675	0.0083675	0.0083675	0	0.0125513	0.00418375	0.00418375	0.00418375	0	0	0.0125513	0	0	0	0	0	0	0	0	0	0.00418375	0.00418375	0	0	0	0	0	0	0	0	0
Firmicutes	Lachnospiraceae	Eubacterium_xylanophilum_group	OTU2923	0.0117145	0.0545979	0.00601151	0.0014	0.0125513	0.00418375	0.0083675	0.0292863	0.0083675	0.00418375	0	0.00418375	0.0460213	0	0.0209188	0	0.00418375	0	0.0083675	0.00418375	0	0.0125513	0.0543888	0.0125513	0.00418375	0.0292863	0.0585725	0.00418375	0.0125513	0.142248	0.0209188	0.0585725	0.0794913	0.0418375	0.03347	0.0627563	0.0292863	0.0418375	0.050205	0.083675	0.108778	0.0920425	0	0.138064
Firmicutes	Lachnospiraceae	Lachnospiraceae_NK3A20_group	OTU2952	0.127186	0.0491591	0.0114502	0.0014	0.0794913	0.125513	0.225923	0.0794913	0.050205	0.251025	0.338884	0.242658	0.083675	0.112961	0.146431	0.0251025	0.03347	0.083675	0.0878588	0.10041	0.121329	0.163166	0.125513	0.06694	0.0251025	0.0543888	0.0753075	0.016735	0.00418375	0.050205	0.083675	0.0460213	0.03347	0.03347	0.13388	0.0878588	0.03347	0.0125513	0.050205	0.050205	0.0460213	0.0292863	0.0920425	0.0251025
Firmicutes	Peptostreptococcaceae	Romboutsia	OTU3387	0.0106686	0.00313781	0.00187433	0.0014	0.0083675	0.00418375	0.0083675	0.03347	0	0.0251025	0.00418375	0.00418375	0	0.00418375	0.0125513	0	0.0418375	0.016735	0	0.00418375	0.016735	0.00418375	0.0083675	0.016735	0	0.00418375	0.00418375	0	0.050205	0	0.00418375	0	0	0	0	0	0	0	0	0	0	0	0	0
Firmicutes	Syntrophomonadaceae	f_Syntrophomonadaceae	OTU379	0.00481131	0.000627563	0.000726966	0.0014	0.00418375	0.0083675	0.00418375	0	0.0125513	0.0125513	0	0	0.00418375	0.0125513	0	0	0.00418375	0.00418375	0	0.00418375	0.00418375	0.00418375	0	0.016735	0	0	0	0	0	0	0	0.0125513	0	0	0	0	0	0	0	0	0	0	0	0
Spirochaetae	Spirochaetaceae	Treponema_2	OTU48	0.006694	0.000209188	0.00111989	0.0014	0.0125513	0.0125513	0.00418375	0.0083675	0	0	0	0	0.00418375	0.0083675	0.00418375	0	0	0	0.03347	0.0083675	0.0083675	0.00418375	0	0.0251025	0	0	0	0	0.00418375	0	0	0	0	0	0	0	0	0	0	0	0	0	0	0
Spirochaetae	Spirochaetaceae	Treponema_2	OTU52	0.0112961	0.00271944	0.00150092	0.0014	0.0376538	0.0083675	0.0125513	0.0125513	0.00418375	0	0.00418375	0.0083675	0.0292863	0.03347	0.0083675	0.0125513	0.0083675	0.0125513	0.00418375	0.0083675	0	0.0125513	0.0083675	0	0	0.00418375	0.00418375	0	0.0083675	0	0	0.00418375	0	0.0251025	0	0	0	0	0	0	0	0.0083675	0	0
Firmicutes	Veillonellaceae	f_Veillonellaceae	OTU60	0.000209188	0.375492	0.0834554	0.0014	0	0	0	0	0	0	0	0	0	0	0	0	0	0	0	0	0	0	0	0.00418375	0.00418375	0.10041	1.97891	0	0.00418375	0.707054	0	0.723789	0	0	0	0.00418375	0	0.338884	0.845118	0.00418375	2.53535	0	0	0.263576
Bacteroidetes	Prevotellaceae	Prevotella_1	OTU867	0.00690319	0.0470672	0.00574341	0.0014	0.0083675	0.0083675	0	0	0	0.0083675	0	0.0083675	0	0	0	0	0	0.0251025	0.0209188	0.0209188	0	0.00418375	0.03347	0	0.108778	0.0418375	0.00418375	0.10041	0.00418375	0.0543888	0	0.03347	0.104594	0.0083675	0.0460213	0.0125513	0.0292863	0	0.00418375	0.0376538	0.13388	0.06694	0.0920425	0.0585725
Bacteroidetes	Prevotellaceae	Prevotella_1	OTU940	0.0412099	0.0112961	0.00416221	0.0014	0.0251025	0.104594	0.0794913	0.0543888	0.0292863	0.0083675	0	0.0292863	0.06694	0.06694	0.03347	0.0292863	0.0251025	0	0.0794913	0.0627563	0.0585725	0.0292863	0.0209188	0.0209188	0.0125513	0.00418375	0.00418375	0.016735	0	0.0125513	0	0.016735	0.0376538	0.016735	0	0	0.00418375	0	0.0083675	0.0209188	0.0209188	0.03347	0.016735	0
Proteobacteria	o_Bacteroidales	o_Bacteroidales	OTU1	0.0303322	0.00878588	0.00350482	0.0015	0.0460213	0.0125513	0.0125513	0.0543888	0.0292863	0.050205	0.0125513	0.00418375	0.0125513	0.0292863	0.0292863	0.0292863	0.108778	0.0125513	0.016735	0.0627563	0.0125513	0.0083675	0.0125513	0.050205	0.0125513	0	0	0.00418375	0.0418375	0	0.0125513	0.016735	0	0.0251025	0.0083675	0.00418375	0.00418375	0	0.016735	0.0125513	0	0.0083675	0.0083675	0
Bacteroidetes	Prevotellaceae	Prevotella_1	OTU1116	0.0119237	0.00125512	0.00202032	0.0015	0	0.00418375	0	0.0209188	0.00418375	0.0125513	0	0.0083675	0.0083675	0.0125513	0	0.00418375	0.00418375	0.00418375	0.00418375	0	0.016735	0.0585725	0.0251025	0.050205	0	0	0.0125513	0	0	0	0	0.0083675	0	0	0.00418375	0	0	0	0	0	0	0	0	0
Firmicutes	Ruminococcaceae	Ruminococcaceae_UCG-010	OTU2157	0.0552255	0.0129696	0.00688854	0.0015	0.0585725	0.016735	0.00418375	0.0460213	0.158983	0.0878588	0.0083675	0.0209188	0.0418375	0.0460213	0.0543888	0.112961	0.205004	0.083675	0.0083675	0.0125513	0.0209188	0.0418375	0.0418375	0.03347	0.0083675	0.0125513	0.0083675	0.0083675	0.0376538	0.0083675	0.0209188	0	0.0125513	0.0418375	0.0251025	0.0125513	0	0	0	0.0460213	0	0.0125513	0.00418375	0
Firmicutes	Ruminococcaceae	Ruminococcaceae_UCG-010	OTU2227	0.0119237	0.00146431	0.00222092	0.0015	0.0125513	0.00418375	0	0.00418375	0.0711238	0	0	0.0083675	0.00418375	0	0.0083675	0.016735	0.0418375	0.0292863	0	0	0.00418375	0.0209188	0.0083675	0.00418375	0	0	0	0	0.0251025	0	0	0	0.00418375	0	0	0	0	0	0	0	0	0	0	0
Firmicutes	Ruminococcaceae	Ruminococcaceae_UCG-010	OTU2288	0.00606644	0.00146431	0.000803923	0.0015	0.00418375	0	0	0.00418375	0.0083675	0	0.00418375	0.0083675	0	0.0083675	0.00418375	0.0083675	0.0209188	0.00418375	0.00418375	0.00418375	0.0083675	0.0125513	0.0083675	0.0083675	0	0	0	0	0	0	0	0	0.00418375	0.0083675	0	0	0	0	0	0.016735	0	0	0	0
Firmicutes	Ruminococcaceae	Ruminococcus_2	OTU2330	0.0748891	0.0198728	0.00964846	0.0015	0.083675	0.10041	0.292863	0.016735	0.050205	0.0209188	0.0125513	0.10041	0.205004	0.104594	0.083675	0.0125513	0.0418375	0.03347	0.0376538	0.0125513	0.0376538	0.083675	0.0418375	0.125513	0	0.0543888	0.0418375	0.0251025	0	0	0	0.0125513	0	0.0083675	0.06694	0	0	0	0	0.0794913	0	0.108778	0	0
Saccharibacteria	Unknown_Family	Candidatus_Saccharimonas	OTU2429	0.319429	0.139737	0.0293816	0.0015	0.338884	0.154799	0.238474	0.175718	0.242658	0.384905	0.16735	0.36817	0.129696	0.217555	0.652665	0.188269	0.681951	0.313781	0.196636	0.886955	0.472764	0.154799	0.171534	0.251025	0.0585725	0.163166	0.351435	0.138064	0.0794913	0.0585725	0.188269	0.16735	0.146431	0.138064	0.43511	0.0962263	0.0794913	0.0251025	0.03347	0.209188	0.0376538	0.154799	0.20082	0.03347
Firmicutes	Lachnospiraceae	f_Lachnospiraceae	OTU2435	0.0612919	0.0211279	0.00617205	0.0015	0.117145	0.146431	0.112961	0.104594	0.0376538	0.0209188	0.0543888	0.0209188	0.0543888	0.050205	0.0209188	0.121329	0.154799	0.0376538	0.016735	0.0292863	0.0292863	0.0292863	0.0418375	0.0251025	0.00418375	0.0376538	0.016735	0.0083675	0.0418375	0.016735	0.0125513	0.0251025	0.00418375	0.0251025	0.0543888	0.0209188	0.0251025	0.0083675	0.0292863	0.0125513	0.0251025	0.016735	0.016735	0.0209188
Cyanobacteria	o_Gastranaerophilales	o_Gastranaerophilales	OTU2812	0.00606644	0.000209188	0.0011285	0.0015	0	0	0	0.00418375	0.03347	0.0292863	0.00418375	0	0.00418375	0	0	0.00418375	0.0083675	0.0083675	0	0	0.00418375	0.0083675	0.00418375	0.0083675	0	0	0	0	0	0	0	0	0	0	0.00418375	0	0	0	0	0	0	0	0	0
Firmicutes	Lachnospiraceae	Acetitomaculum	OTU3066	0.0219647	0.00606644	0.00215294	0.0015	0.016735	0.0209188	0	0.0125513	0.0292863	0.00418375	0.0209188	0.0209188	0.0125513	0.050205	0.0251025	0.0418375	0.03347	0.0376538	0.0209188	0	0.0125513	0.0083675	0.0376538	0.03347	0	0.0209188	0.0125513	0.00418375	0	0	0.0125513	0.0083675	0.0125513	0.0209188	0.00418375	0	0	0	0	0.0125513	0.00418375	0.00418375	0.00418375	0
Bacteroidetes	Bacteroidales_BS11_gut_group	f_Bacteroidales_BS11_gut_group	OTU664	0.0050205	0.000209188	0.000773878	0.0015	0.00418375	0.00418375	0.0083675	0.0083675	0	0.0209188	0	0.00418375	0.00418375	0.00418375	0	0	0	0	0	0.00418375	0.016735	0.0125513	0.0083675	0	0	0	0	0	0	0	0	0	0	0	0	0	0	0	0	0	0	0	0.00418375	0
Bacteroidetes	Bacteroidales_BS11_gut_group	f_Bacteroidales_BS11_gut_group	OTU739	0.00564806	0.000209188	0.000937911	0.0015	0	0.00418375	0	0.0125513	0	0.0292863	0	0.00418375	0.00418375	0.0125513	0.016735	0	0.00418375	0.0083675	0	0.0083675	0.00418375	0	0.00418375	0	0	0	0	0	0.00418375	0	0	0	0	0	0	0	0	0	0	0	0	0	0	0
Bacteroidetes	Prevotellaceae	Prevotella_1	OTU835	0.0207096	0.0615011	0.00591081	0.0015	0.016735	0.0209188	0.0125513	0.0711238	0.016735	0.0083675	0.0376538	0.0083675	0.0209188	0.0460213	0.016735	0.016735	0.0083675	0.00418375	0.0083675	0.0292863	0.0125513	0.0083675	0.0376538	0.0125513	0.0753075	0.0794913	0.0125513	0.03347	0	0.0292863	0.0376538	0.129696	0.112961	0.0460213	0.0418375	0.06694	0.0460213	0.016735	0.0627563	0.146431	0.0460213	0.0753075	0.0376538	0.13388
Bacteroidetes	Prevotellaceae	Prevotella_1	OTU1008	0.0317965	0.0127604	0.00265614	0.0016	0.0251025	0.03347	0.0418375	0.050205	0.0292863	0.03347	0.0083675	0.0209188	0.0543888	0.03347	0.050205	0.0125513	0.016735	0.0209188	0.0376538	0.0711238	0.0209188	0.00418375	0.03347	0.0376538	0.0083675	0.0125513	0.016735	0.03347	0	0.0083675	0	0.0125513	0.0251025	0.016735	0.0125513	0	0.0125513	0.00418375	0.00418375	0.0376538	0.0083675	0.0125513	0.0251025	0.00418375
Bacteroidetes	Prevotellaceae	Prevotella_1	OTU1010	0.00857669	0.0407916	0.00533178	0.0016	0	0.00418375	0	0.016735	0.00418375	0.016735	0.016735	0.0292863	0.00418375	0.0125513	0.0083675	0.0083675	0	0	0.0083675	0.00418375	0.016735	0	0.0125513	0.0083675	0.0292863	0.083675	0.0209188	0.146431	0.0418375	0.0251025	0.00418375	0.0292863	0.016735	0.0083675	0.050205	0.0251025	0.083675	0.0083675	0.0460213	0.0209188	0.00418375	0.138064	0.0292863	0.00418375
Bacteroidetes	Rikenellaceae	Rikenellaceae_RC9_gut_group	OTU1118	0.0288679	0.00920425	0.00337621	0.0016	0.0251025	0.0083675	0	0.0376538	0.0418375	0.0125513	0.0292863	0.0292863	0.016735	0.0125513	0.0251025	0.0543888	0.117145	0.0418375	0.0209188	0.016735	0.0083675	0.0376538	0.0292863	0.0125513	0.0083675	0	0.00418375	0.0125513	0.016735	0.00418375	0.0460213	0	0.00418375	0.016735	0.0083675	0.00418375	0	0.0125513	0	0.0209188	0.0083675	0.0083675	0.00418375	0.00418375
Bacteroidetes	Rikenellaceae	Rikenellaceae_RC9_gut_group	OTU1330	0.00690319	0.00146431	0.00138921	0.0016	0.0209188	0.00418375	0.00418375	0	0.00418375	0.00418375	0	0	0	0.00418375	0.0376538	0.0251025	0.0125513	0	0.0083675	0.00418375	0.00418375	0	0	0.00418375	0	0	0	0	0.0292863	0	0	0	0	0	0	0	0	0	0	0	0	0	0	0
Bacteroidetes	Bacteroidales_S24-7_group	f_Bacteroidales_S24-7_group	OTU1785	0.00146431	0.0083675	0.00104741	0.0016	0	0.00418375	0	0	0	0	0	0	0	0.0083675	0	0.00418375	0.00418375	0	0	0.00418375	0.00418375	0	0	0	0.0083675	0.016735	0.0083675	0.0292863	0	0.016735	0.0083675	0.00418375	0	0.00418375	0.0083675	0.00418375	0	0	0.0083675	0.00418375	0.00418375	0.0083675	0.0125513	0.0209188
Bacteroidetes	Prevotellaceae	Prevotellaceae_UCG-001	OTU1825	0.0050205	0.000209188	0.000856464	0.0016	0	0	0.00418375	0.00418375	0.00418375	0	0	0.0083675	0.00418375	0	0.00418375	0	0	0.00418375	0	0.0251025	0.00418375	0.00418375	0.016735	0.016735	0	0	0	0	0	0	0	0	0	0	0	0	0	0	0	0.00418375	0	0	0	0
Spirochaetae	Spirochaetaceae	M2PT2-76_termite_group	OTU2	0.0207096	0.00376538	0.0033843	0.0016	0.0376538	0.00418375	0	0.016735	0.0627563	0.0083675	0	0	0.00418375	0.016735	0.0376538	0.00418375	0.0460213	0.0083675	0	0.00418375	0.0251025	0.06694	0	0.0711238	0	0	0	0	0.0627563	0	0	0	0	0.0083675	0.00418375	0	0	0	0	0	0	0	0	0
Firmicutes	Ruminococcaceae	Ruminococcaceae_UCG-005	OTU2112	0.662078	0.162539	0.0807712	0.0016	1.3137	0.313781	0.0585725	0.410008	2.77801	1.09196	0.0460213	0.363986	0.343068	0.485315	1.02502	0.606644	0.418375	0.853485	0.175718	0.0753075	0.518785	0.564806	1.03757	0.761443	0.050205	0.23429	0.184085	0.108778	0.13388	0.154799	0.06694	0.230106	0.16735	0.238474	0.23429	0.150615	0.117145	0.00418375	0.0125513	0.744708	0.0962263	0.129696	0.13388	0.0585725
Saccharibacteria	Unknown_Family	Candidatus_Saccharimonas	OTU2602	0.00711238	0.000418375	0.00104647	0.0016	0.0209188	0	0	0.00418375	0	0	0.00418375	0	0.00418375	0	0.016735	0	0.0251025	0.00418375	0.0125513	0.00418375	0.00418375	0.016735	0.0083675	0.016735	0	0	0	0	0	0	0.00418375	0	0	0	0.00418375	0	0	0	0	0	0	0	0	0
Firmicutes	Family_XIII	Family_XIII_AD3011_group	OTU3357	0.0589909	0.0259393	0.00456725	0.0016	0.0460213	0.0460213	0.0962263	0.0292863	0.0794913	0.10041	0.0460213	0.0543888	0.0627563	0.0920425	0.083675	0.0585725	0.06694	0.117145	0.0251025	0.03347	0.0292863	0.016735	0.0209188	0.0753075	0.00418375	0.0292863	0.0251025	0.03347	0.0711238	0.0251025	0.00418375	0.0251025	0.0251025	0.0251025	0.0251025	0.0460213	0.03347	0.00418375	0.0125513	0.0418375	0.0460213	0.0125513	0.0209188	0.0083675
Firmicutes	Lachnospiraceae	Acetitomaculum	OTU3372	0.00230106	0.0158983	0.00226636	0.0016	0	0	0	0.0125513	0.0209188	0	0	0	0	0.00418375	0	0	0	0	0	0	0	0	0	0.0083675	0.0418375	0.0209188	0.00418375	0.00418375	0	0.03347	0	0.016735	0.00418375	0.00418375	0.0083675	0.0376538	0	0.016735	0.0083675	0.0585725	0.00418375	0	0.0376538	0.016735
Bacteroidetes	Prevotellaceae	Prevotella_1	OTU597	0.694503	1.47854	0.122622	0.0016	1.0041	0.489499	0.209188	0.305414	0.263576	0.472764	3.00812	0.83675	0.983181	0.451845	0.50205	0.380721	0.0920425	0.845118	1.1589	0.351435	0.451845	0.974814	0.815831	0.292863	2.20902	1.58146	0.828383	2.43494	0.016735	1.05431	2.07932	0.966446	3.18802	1.64421	1.43084	1.11706	1.97055	0.916241	1.54799	0.83675	0.916241	2.10443	1.71952	1.00828
Bacteroidetes	Bacteroidales_BS11_gut_group	f_Bacteroidales_BS11_gut_group	OTU828	0.0263576	0.106267	0.012064	0.0016	0.0460213	0.016735	0	0.016735	0.0292863	0.0376538	0.06694	0.0627563	0.0376538	0.0209188	0.0251025	0.016735	0.0292863	0.0292863	0.0292863	0.0083675	0.0083675	0.016735	0.0125513	0.016735	0.259393	0.06694	0.117145	0.0585725	0	0.112961	0.0962263	0.0711238	0.083675	0.0251025	0.0209188	0.259393	0.146431	0.0209188	0.0418375	0.0251025	0.0753075	0.108778	0.209188	0.326333
Proteobacteria	Desulfovibrionaceae	Desulfovibrio	OTU99	0.244122	0.104594	0.0211144	0.0016	0.209188	0.0878588	0.0878588	0.20082	0.43511	0.422559	0.125513	0.0794913	0.163166	0.305414	0.271944	0.343068	0.3347	0.681951	0.0627563	0.171534	0.154799	0.221739	0.184085	0.338884	0.112961	0.050205	0.125513	0.083675	0.263576	0.142248	0.050205	0.104594	0.050205	0.050205	0.0627563	0.138064	0.179901	0.0585725	0.0418375	0.13388	0.06694	0.138064	0.146431	0.0920425
Bacteroidetes	Bacteroidales_BS11_gut_group	f_Bacteroidales_BS11_gut_group	OTU1014	0.0516693	0.00899506	0.0112419	0.0017	0.00418375	0.0209188	0	0.0711238	0.426743	0.0460213	0.0292863	0.0711238	0.0083675	0.016735	0.0376538	0.0083675	0.0209188	0.154799	0.0083675	0.00418375	0.0083675	0.0418375	0.0292863	0.0251025	0	0	0.0251025	0	0	0	0.083675	0.00418375	0	0.016735	0.016735	0	0.0125513	0	0	0.016735	0	0.00418375	0	0
Bacteroidetes	Prevotellaceae	Prevotellaceae_UCG-001	OTU1162	0.00418375	0.0244749	0.00319851	0.0017	0	0.00418375	0	0.0083675	0.0125513	0	0	0.00418375	0.00418375	0.0083675	0	0.00418375	0	0.0083675	0.0209188	0	0	0.0083675	0	0	0.06694	0.0125513	0.00418375	0.0794913	0	0.0292863	0.0083675	0.0209188	0.016735	0.0083675	0.03347	0.00418375	0.0209188	0.0125513	0.0209188	0.0209188	0.00418375	0	0.06694	0.0585725
Bacteroidetes	Prevotellaceae	Prevotellaceae_UCG-003	OTU1850	0.00690319	0.000627563	0.00092101	0.0017	0	0	0.00418375	0.00418375	0.0083675	0	0	0.0209188	0.0125513	0.0083675	0.0125513	0.0083675	0.0083675	0	0	0.0125513	0	0.016735	0.016735	0.00418375	0	0	0.00418375	0	0	0	0.0083675	0	0	0	0	0	0	0	0	0	0	0	0	0
Firmicutes	Lachnospiraceae	Lachnospiraceae_NK3A20_group	OTU2957	0.0920425	0.026776	0.0101747	0.0017	0.305414	0.083675	0.184085	0.125513	0.0794913	0.0920425	0.138064	0.0251025	0.0543888	0.150615	0.0627563	0.10041	0.0251025	0.0292863	0.0460213	0.050205	0.0292863	0.0209188	0.0292863	0.209188	0.03347	0.0585725	0.016735	0.0418375	0.0376538	0.00418375	0.0209188	0.0209188	0.00418375	0.0920425	0.0627563	0.0251025	0.0125513	0	0.00418375	0.0292863	0	0.0585725	0.0125513	0
Firmicutes	Lachnospiraceae	Lachnospiraceae_UCG-002	OTU3160	0.00481131	0.00083675	0.00062465	0.0017	0	0.00418375	0.00418375	0.0083675	0	0.0125513	0	0.0083675	0.00418375	0.016735	0.00418375	0.00418375	0.0083675	0.00418375	0	0.00418375	0.00418375	0.00418375	0	0.00418375	0	0	0.00418375	0	0	0	0.0083675	0	0	0	0	0	0	0	0	0.00418375	0	0	0	0
Firmicutes	Lachnospiraceae	Lachnospiraceae_ND3007_group	OTU3244	0.0343068	0.00397456	0.00585742	0.0017	0.0125513	0	0.00418375	0	0.0125513	0.104594	0.0418375	0.00418375	0.0209188	0.0209188	0.0585725	0.196636	0.0209188	0.0209188	0.0878588	0	0.016735	0.0418375	0.0083675	0.0125513	0	0	0	0.00418375	0	0.0083675	0.0251025	0.0083675	0	0.0083675	0	0	0	0	0	0.0209188	0	0.00418375	0	0
Actinobacteria	Coriobacteriaceae	f_Coriobacteriaceae	OTU3382	0.0148523	0.00355619	0.00160785	0.0017	0.0209188	0.016735	0.0125513	0.0209188	0.0125513	0.0125513	0.016735	0.0376538	0.0292863	0.0418375	0.0083675	0.0209188	0.00418375	0.00418375	0.00418375	0	0.00418375	0	0.0125513	0.016735	0.0083675	0.00418375	0.00418375	0.0083675	0.00418375	0.0083675	0.00418375	0.0083675	0.0083675	0	0	0.00418375	0.00418375	0	0.00418375	0	0	0	0	0
Bacteroidetes	Prevotellaceae	Prevotellaceae_UCG-001	OTU1714	0.0127604	0.0516693	0.00567709	0.0018	0.0083675	0.00418375	0	0.016735	0.0251025	0.0209188	0.0125513	0	0.0125513	0.0292863	0.0209188	0.016735	0.016735	0.016735	0.0083675	0.00418375	0	0.00418375	0.0292863	0.0083675	0.03347	0.0585725	0.0543888	0.0753075	0	0.0376538	0.0251025	0.0543888	0.108778	0.0251025	0.0083675	0.0543888	0.0543888	0.0083675	0.0251025	0.158983	0.0418375	0.0753075	0.129696	0.00418375
Bacteroidetes	Prevotellaceae	Prevotellaceae_UCG-003	OTU1721	0.287214	0.129487	0.0217168	0.0018	0.242658	0.150615	0.26776	0.36817	0.376538	0.410008	0.112961	0.221739	0.26776	0.230106	0.522969	0.464396	0.221739	0.447661	0.213371	0.230106	0.271944	0.313781	0.271944	0.138064	0.050205	0.0292863	0.0753075	0.196636	0.309598	0.0794913	0.313781	0.0543888	0.246841	0.36817	0.0460213	0.0627563	0.117145	0.016735	0.0418375	0.0878588	0.0083675	0.217555	0.242658	0.0251025
Firmicutes	Ruminococcaceae	Ruminococcaceae_NK4A214_group	OTU2128	0.00878588	0.0297046	0.00287293	0.0018	0.00418375	0.016735	0	0	0.00418375	0.0125513	0.00418375	0.0292863	0	0.0083675	0.0209188	0	0.00418375	0.0251025	0	0	0.0209188	0.0083675	0	0.016735	0.0125513	0.0251025	0.050205	0.0376538	0	0.0585725	0.016735	0.0627563	0.00418375	0.00418375	0.0418375	0.0543888	0.0460213	0.0209188	0.0125513	0.03347	0.0209188	0.0418375	0.0251025	0.0251025
Spirochaetae	Spirochaetaceae	Treponema_2	OTU94	0.00397456	0.000418375	0.00051866	0.0018	0.0083675	0.00418375	0	0.00418375	0	0.00418375	0	0.00418375	0.0083675	0.0125513	0	0	0.0083675	0.00418375	0.00418375	0.0083675	0	0	0.00418375	0.00418375	0	0	0	0	0.00418375	0	0	0	0	0	0	0	0	0	0	0.00418375	0	0	0	0
Bacteroidetes	Prevotellaceae	Prevotellaceae_UCG-001	OTU1268	0.138273	0.0648481	0.0102228	0.0019	0.23429	0.108778	0.13388	0.209188	0.121329	0.117145	0.0251025	0.10041	0.163166	0.154799	0.171534	0.230106	0.0711238	0.138064	0.121329	0.205004	0.0543888	0.129696	0.217555	0.0585725	0.0753075	0.0878588	0.0753075	0.0711238	0.0711238	0.0292863	0.0418375	0.0627563	0.104594	0.13388	0.0627563	0.0209188	0.06694	0.0083675	0.00418375	0.192453	0.03347	0.10041	0.0418375	0.0125513
Actinobacteria	Coriobacteriaceae	Senegalimassilia	OTU3385	0.0169442	0.00439294	0.00179732	0.0019	0.0209188	0.0251025	0.0083675	0.0460213	0.0083675	0.0209188	0.0083675	0.0083675	0	0.0292863	0.0376538	0.0125513	0.0292863	0.0292863	0.00418375	0	0.00418375	0.016735	0.0125513	0.016735	0	0	0	0.0083675	0	0.00418375	0	0.00418375	0.0083675	0.00418375	0.00418375	0.016735	0.00418375	0.00418375	0.0083675	0	0.00418375	0.0125513	0.00418375	0
Bacteroidetes	Prevotellaceae	Prevotella_1	OTU1117	0.0117145	0.00376538	0.00156792	0.002	0.00418375	0.0083675	0.0083675	0.0083675	0.016735	0.0125513	0.0209188	0.03347	0.00418375	0.0251025	0.03347	0.0125513	0	0.00418375	0	0.0125513	0.0083675	0.00418375	0.0083675	0.0083675	0	0	0.0376538	0	0	0.00418375	0.00418375	0.0083675	0	0.0083675	0.00418375	0	0	0	0	0.0083675	0	0	0	0
Bacteroidetes	Bacteroidales_RF16_group	f_Bacteroidales_RF16_group	OTU1848	0.010041	0.00251025	0.00113098	0.002	0.0083675	0.00418375	0.00418375	0.0209188	0.0083675	0.016735	0	0.0083675	0	0.0125513	0.0083675	0.0083675	0.0209188	0.0125513	0	0.016735	0.00418375	0.0209188	0.00418375	0.0209188	0	0	0	0.016735	0.00418375	0.00418375	0	0	0.00418375	0	0.0125513	0	0	0	0	0.00418375	0	0	0.00418375	0
Bacteroidetes	Prevotellaceae	Prevotellaceae_UCG-003	OTU1883	0.006694	0.000627563	0.000949651	0.002	0.016735	0.00418375	0	0	0.0083675	0	0	0.016735	0	0.00418375	0.0251025	0.00418375	0	0.0083675	0.0125513	0.0083675	0.0125513	0.0083675	0	0.00418375	0	0	0.0083675	0	0	0	0	0	0	0	0.00418375	0	0	0	0	0	0	0	0	0
Firmicutes	Lachnospiraceae	f_Lachnospiraceae	OTU2808	0.0642206	0.0223831	0.00674701	0.002	0.0962263	0.0209188	0.0083675	0.083675	0.13388	0.0878588	0.0209188	0.0376538	0.0418375	0.0460213	0.06694	0.0878588	0.192453	0.083675	0.03347	0.016735	0.0125513	0.06694	0.0460213	0.10041	0.00418375	0.0209188	0.0251025	0.00418375	0.125513	0.0083675	0.0376538	0.0251025	0.0083675	0.03347	0.0292863	0.0125513	0.0125513	0	0.0251025	0.0292863	0.0083675	0.0125513	0.016735	0.0083675
Firmicutes	Ruminococcaceae	Eubacterium_coprostanoligenes_group	OTU2880	0.0146431	0.00355619	0.00194101	0.002	0.0209188	0	0.00418375	0.016735	0.016735	0.0460213	0.00418375	0	0.00418375	0.016735	0.0292863	0.0209188	0.0251025	0.0376538	0.0083675	0.00418375	0.00418375	0.00418375	0.00418375	0.0251025	0	0.00418375	0	0.00418375	0	0	0	0.0083675	0	0.0083675	0.00418375	0	0	0	0	0.0376538	0.00418375	0	0	0
Firmicutes	Ruminococcaceae	Ruminococcus_1	OTU3052	0.0110869	0.00251025	0.00146537	0.002	0.00418375	0.00418375	0.00418375	0.0125513	0.016735	0.0125513	0.00418375	0.0083675	0	0.0209188	0.0251025	0.00418375	0.00418375	0.0125513	0.00418375	0	0.0083675	0.0460213	0.0083675	0.0209188	0	0	0	0.0125513	0	0.00418375	0	0	0.00418375	0.0125513	0	0	0	0	0	0.0083675	0	0	0.0083675	0
Bacteroidetes	Bacteroidales_BS11_gut_group	f_Bacteroidales_BS11_gut_group	OTU632	0.0228014	0.0050205	0.00289079	0.002	0.0251025	0.00418375	0.00418375	0.016735	0.0292863	0.0251025	0.0376538	0.0083675	0.0083675	0.050205	0.0209188	0	0.0460213	0.0920425	0.00418375	0.0209188	0.00418375	0.03347	0.016735	0.0083675	0	0.0083675	0.00418375	0	0.00418375	0	0.0209188	0.0083675	0	0.0125513	0.016735	0	0	0	0	0.0083675	0	0.0125513	0.00418375	0
Bacteroidetes	Prevotellaceae	Prevotella_1	OTU642	0.424023	1.09928	0.110556	0.002	0.205004	0.276128	0.016735	0.179901	0.0418375	0.489499	1.71115	0.359803	0.598276	0.251025	0.3347	0.050205	0.06694	0.698686	1.68187	0.117145	0.297046	0.36817	0.644298	0.0920425	0.6694	2.48096	0.288679	1.35135	0.06694	0.928793	1.48105	0.73634	1.95381	0.786545	2.06677	0.40164	0.778178	0.711238	2.64413	0.460213	0.97063	1.48523	1.29278	0.430926
Bacteroidetes	Rikenellaceae	Rikenellaceae_RC9_gut_group	OTU1013	0.00794913	0.0317965	0.00363483	0.0021	0.00418375	0.03347	0	0.0083675	0.00418375	0	0.00418375	0.0292863	0	0	0	0.00418375	0.016735	0.0125513	0.0083675	0.00418375	0.0125513	0.0125513	0.00418375	0	0.0251025	0.0376538	0.0460213	0.03347	0	0.0753075	0.0083675	0.0418375	0.0125513	0	0.0083675	0.108778	0.0543888	0.03347	0.0418375	0.016735	0.0083675	0.03347	0.0292863	0.0209188
Spirochaetae	PL-11B10	f_PL-11B10	OTU174	0.0286587	0.0138064	0.00422216	0.0021	0.0292863	0.0083675	0.0125513	0.0627563	0.050205	0.03347	0.0251025	0.0083675	0.050205	0.0209188	0.0209188	0.0209188	0.016735	0.0418375	0.0125513	0.0125513	0.00418375	0.06694	0.0292863	0.0460213	0.00418375	0	0	0	0.0711238	0	0.125513	0	0	0.0209188	0.0209188	0	0	0	0	0.03347	0	0	0	0
Cyanobacteria	o_Gastranaerophilales	o_Gastranaerophilales	OTU2831	0.0138064	0.00439294	0.00140437	0.0021	0.0083675	0.00418375	0.0083675	0	0.0209188	0.03347	0.016735	0.0209188	0.00418375	0.0125513	0.0083675	0.016735	0.0083675	0.0125513	0.016735	0.0251025	0.00418375	0.0251025	0.0083675	0.0209188	0	0	0.016735	0	0	0.0125513	0.0083675	0.00418375	0.0083675	0.00418375	0.0209188	0	0	0	0	0.0083675	0.00418375	0	0	0
Firmicutes	Lachnospiraceae	Acetitomaculum	OTU2962	0.00794913	0.0236382	0.0022792	0.0021	0	0.00418375	0.0083675	0.0083675	0	0	0.0125513	0.0376538	0	0	0.0251025	0.00418375	0.00418375	0.016735	0.00418375	0.0083675	0.0125513	0	0	0.0125513	0.0251025	0.0125513	0.0292863	0.0292863	0	0.0251025	0.00418375	0.0209188	0.016735	0.016735	0.00418375	0.050205	0.0292863	0.016735	0.0083675	0.03347	0.0418375	0.0292863	0.050205	0.0292863
Firmicutes	Lachnospiraceae	Lachnospiraceae_NK3A20_group	OTU3009	0.0213371	0.00585725	0.0027895	0.0021	0.016735	0.0125513	0.0753075	0.0209188	0	0.00418375	0.0418375	0.050205	0.0209188	0.03347	0.03347	0.0083675	0	0.0251025	0.00418375	0.016735	0.0125513	0.016735	0.0292863	0.00418375	0	0.00418375	0.0292863	0	0	0	0	0	0	0	0.0460213	0	0.0083675	0	0	0.0251025	0.00418375	0	0	0
Proteobacteria	Desulfobulbaceae	Desulfobulbus	OTU39	0.0259393	0.00753075	0.00304803	0.0021	0.016735	0.00418375	0.0083675	0.0418375	0.0962263	0.0627563	0.0083675	0.0083675	0.0083675	0.0292863	0.03347	0.050205	0.0292863	0.0460213	0.0083675	0.016735	0.0125513	0.0083675	0.016735	0.0125513	0.0125513	0.00418375	0.00418375	0.0125513	0.0083675	0.00418375	0.0125513	0.0209188	0.0083675	0.00418375	0.0083675	0.016735	0	0.00418375	0.0083675	0.00418375	0.00418375	0	0.0083675	0.00418375
Firmicutes	Lachnospiraceae	f_Lachnospiraceae	OTU2173	0.0265668	0.010041	0.00350898	0.0022	0.0794913	0.0209188	0.0083675	0.0418375	0.050205	0.0376538	0.0251025	0.016735	0.0292863	0.00418375	0.0209188	0.050205	0.0543888	0.0083675	0.00418375	0.016735	0.00418375	0.0292863	0.00418375	0.0251025	0.00418375	0.0083675	0.0125513	0	0.0962263	0	0.016735	0	0	0.00418375	0.016735	0.00418375	0.0125513	0	0	0.0083675	0.00418375	0.0125513	0	0
Tenericutes	o_Mollicutes_RF9	o_Mollicutes_RF9	OTU223	0.0154799	0.00564806	0.00188291	0.0022	0.0083675	0.03347	0.0292863	0.0083675	0.0209188	0.0125513	0.0209188	0.0251025	0.0376538	0.00418375	0.0125513	0.0125513	0.0125513	0.0209188	0.0125513	0.0125513	0.016735	0	0	0.0083675	0.00418375	0	0	0.00418375	0	0	0.0125513	0	0	0.016735	0.050205	0.0083675	0.0083675	0	0	0	0	0.0083675	0	0
Lentisphaerae	vadinBE97	f_vadinBE97	OTU2667	0.0217555	0.00543888	0.0029612	0.0022	0.00418375	0	0.00418375	0.0920425	0.0251025	0.0376538	0	0.03347	0.0083675	0.0376538	0.0292863	0.0292863	0.0292863	0.0292863	0.0125513	0.016735	0.0125513	0.00418375	0.0083675	0.0209188	0	0	0.00418375	0	0	0	0.0418375	0	0	0.0376538	0.00418375	0.00418375	0.0083675	0	0	0	0.0083675	0	0	0
Bacteroidetes	Prevotellaceae	Prevotellaceae_UCG-001	OTU821	0.287214	0.105431	0.0271297	0.0022	0.73634	0.389089	0.221739	0.0878588	0.188269	0.0878588	0.175718	0.343068	0.53552	0.213371	0.280311	0.125513	0.351435	0.0794913	0.0376538	0.564806	0.447661	0.309598	0.263576	0.305414	0.175718	0.217555	0.255209	0.20082	0	0.0251025	0.0627563	0.0418375	0.0376538	0.0878588	0.104594	0.0209188	0.0292863	0.0125513	0.0083675	0.23429	0.050205	0.326333	0.188269	0.0292863
Bacteroidetes	Prevotellaceae	Prevotella_1	OTU1145	0.0299138	0.0127604	0.00255895	0.0023	0.0292863	0.0627563	0.03347	0.0251025	0.03347	0.0209188	0.0125513	0.0209188	0.0376538	0.050205	0.0292863	0.0292863	0.0125513	0.00418375	0.03347	0.0460213	0.03347	0.016735	0.050205	0.016735	0.0251025	0.0376538	0.0083675	0.00418375	0.00418375	0.0125513	0	0.0125513	0.00418375	0.0460213	0.016735	0.00418375	0.0125513	0	0.00418375	0.0209188	0.0083675	0.0292863	0.00418375	0
Bacteroidetes	Bacteroidales_BS11_gut_group	f_Bacteroidales_BS11_gut_group	OTU1277	0.010041	0.00125512	0.00140167	0.0023	0.00418375	0	0.00418375	0.0083675	0.0251025	0.0083675	0	0.016735	0.016735	0	0.0125513	0.0209188	0.0418375	0	0.00418375	0.0125513	0.00418375	0.016735	0	0.00418375	0	0.0083675	0.00418375	0	0.00418375	0	0.00418375	0	0	0	0	0	0	0	0	0	0	0.00418375	0	0
Firmicutes	Family_XIII	Anaerovorax	OTU2462	0.010041	0.00230106	0.00110069	0.0023	0.0125513	0	0.016735	0.0083675	0.0125513	0.0083675	0	0.0125513	0.0209188	0.0083675	0	0.0083675	0.0292863	0.0125513	0.00418375	0	0.016735	0.00418375	0.0083675	0.016735	0.00418375	0.00418375	0	0.00418375	0	0	0.00418375	0.0083675	0	0	0.00418375	0	0.0083675	0	0	0.00418375	0	0	0.00418375	0
Bacteroidetes	Prevotellaceae	Prevotellaceae_NK3B31_group	OTU753	0.0370262	0.120701	0.0129893	0.0023	0.0920425	0.0292863	0.03347	0.0251025	0.03347	0.0418375	0.016735	0.0209188	0.0292863	0.0125513	0.0585725	0.0083675	0.0209188	0.0209188	0.0292863	0.175718	0.0209188	0.03347	0	0.0376538	0.326333	0.179901	0.016735	0.179901	0	0.209188	0.0376538	0.146431	0.10041	0.0376538	0.0627563	0.343068	0.10041	0.0962263	0.0251025	0.125513	0.0711238	0.150615	0.129696	0.0753075
Firmicutes	Lachnospiraceae	Lachnospiraceae_UCG-006	OTU2691	0.0108778	0.00209187	0.00133945	0.0024	0.0125513	0.016735	0.00418375	0.00418375	0.03347	0.016735	0.00418375	0.0083675	0	0.0251025	0.0125513	0.0251025	0.00418375	0.0083675	0	0	0.00418375	0.0251025	0.0083675	0.00418375	0	0.0083675	0	0	0	0	0	0.00418375	0.00418375	0.00418375	0.0083675	0.0083675	0	0	0	0	0	0.00418375	0	0
Firmicutes	Lachnospiraceae	Moryella	OTU2943	0.0322149	0.0125513	0.00310835	0.0024	0.0292863	0.0585725	0.016735	0.0083675	0.03347	0.0627563	0.0711238	0.0251025	0.016735	0.0083675	0.0292863	0.0083675	0.06694	0.0125513	0.0292863	0.0083675	0.0376538	0.0376538	0.0418375	0.0418375	0.00418375	0.0125513	0.016735	0.00418375	0.0627563	0.0083675	0.00418375	0.0125513	0.00418375	0.0083675	0.0083675	0.0209188	0.0209188	0.00418375	0.00418375	0.0083675	0.0125513	0.0125513	0.0209188	0
Firmicutes	Ruminococcaceae	Ruminococcus_1	OTU3116	0.00292862	0.0115053	0.00137286	0.0024	0	0.00418375	0	0	0	0	0.00418375	0.0209188	0	0.0083675	0	0.00418375	0	0	0	0.00418375	0	0.00418375	0	0.0083675	0.016735	0.0125513	0.00418375	0.00418375	0.0251025	0.0209188	0	0.0251025	0.0125513	0.0083675	0.0125513	0.00418375	0.00418375	0.00418375	0	0.0125513	0.00418375	0.00418375	0.0209188	0.03347
Firmicutes	Ruminococcaceae	Ruminococcus_1	OTU3368	0.016735	0.00899506	0.00400672	0.0024	0.0209188	0.104594	0.0376538	0.0083675	0.0209188	0.00418375	0.0083675	0.0083675	0.0125513	0.00418375	0.016735	0.0083675	0.0083675	0	0.0083675	0.00418375	0.0125513	0.0125513	0.00418375	0.0292863	0	0.00418375	0	0	0.125513	0	0	0.00418375	0	0.00418375	0.016735	0	0	0	0	0.0083675	0.00418375	0.0125513	0	0
Firmicutes	Ruminococcaceae	Ruminococcaceae_V9D2013_group	OTU2950	0.0414191	0.00271944	0.00538661	0.0025	0.050205	0.0543888	0.0209188	0.016735	0	0	0	0.0962263	0.0878588	0.0920425	0.0794913	0.03347	0	0.0251025	0.0878588	0	0.0711238	0.104594	0.0083675	0	0	0	0.0083675	0.00418375	0	0	0	0	0	0	0.03347	0	0	0	0	0.00418375	0	0.00418375	0	0
Proteobacteria	Rickettsiales_Incertae_Sedis	Candidatus_Hepatincola	OTU3159	0.00753075	0.00083675	0.00103786	0.0025	0.0125513	0	0.0083675	0.0209188	0.0251025	0.00418375	0.0083675	0	0.00418375	0.00418375	0	0.00418375	0	0.0209188	0	0.00418375	0	0.0083675	0.016735	0.0083675	0	0	0.00418375	0	0	0.00418375	0	0	0.00418375	0	0.00418375	0	0	0	0	0	0	0	0	0
Bacteroidetes	Bacteroidales_Incertae_Sedis	Phocaeicola	OTU846	0.116517	0.0592001	0.00922106	0.0025	0.184085	0.0753075	0.0711238	0.129696	0.154799	0.0794913	0.0209188	0.129696	0.263576	0.108778	0.158983	0.0753075	0.0920425	0.0920425	0.0962263	0.0753075	0.138064	0.175718	0.117145	0.0920425	0.0418375	0.10041	0.0794913	0.0920425	0.00418375	0.0585725	0.0209188	0.0711238	0.0460213	0.050205	0.0794913	0.129696	0.0460213	0	0.0083675	0.209188	0.0292863	0.0585725	0.050205	0.0083675
Bacteroidetes	Bacteroidales_UCG-001	f_Bacteroidales_UCG-001	OTU906	0.00418375	0.0251025	0.00398879	0.0025	0.0125513	0	0	0.0083675	0.0125513	0.0125513	0	0	0.00418375	0	0	0	0	0.00418375	0.0125513	0	0	0	0.0125513	0.00418375	0.0209188	0.0292863	0	0.016735	0.016735	0.0292863	0	0.016735	0.146431	0.0418375	0.0292863	0	0.0125513	0	0.0083675	0.0125513	0.0543888	0.0083675	0.0418375	0.016735
Bacteroidetes	Prevotellaceae	Prevotella_1	OTU988	0.0144339	0.0661033	0.00778639	0.0025	0.0083675	0.00418375	0	0.0209188	0.016735	0	0.0418375	0.00418375	0.0083675	0.0083675	0	0	0.0083675	0.0418375	0.0627563	0	0	0.0251025	0.0125513	0.0251025	0.083675	0.150615	0.00418375	0.0962263	0.0209188	0.03347	0.0753075	0.0460213	0.230106	0.0878588	0.0878588	0.0794913	0.0376538	0.0083675	0.050205	0.0251025	0.00418375	0.129696	0.0711238	0
Bacteroidetes	Bacteroidales_BS11_gut_group	f_Bacteroidales_BS11_gut_group	OTU1067	0.0338884	0.00920425	0.00466689	0.0026	0.00418375	0.0251025	0	0.0418375	0.121329	0.104594	0.0292863	0.050205	0.0292863	0.0209188	0.0878588	0.00418375	0.00418375	0.0418375	0.00418375	0.0376538	0.016735	0.0125513	0.0125513	0.0292863	0	0	0.0125513	0	0.00418375	0	0.0376538	0	0	0.0251025	0.0585725	0	0.00418375	0	0	0.0418375	0	0	0	0
Firmicutes	Lachnospiraceae	f_Lachnospiraceae	OTU2742	0.00815831	0.00188269	0.000913671	0.0026	0.0083675	0.00418375	0.00418375	0.0083675	0.0125513	0.0125513	0.00418375	0	0.0083675	0.0209188	0.0125513	0.016735	0.0125513	0.0083675	0.00418375	0	0	0.0083675	0	0.016735	0.00418375	0	0	0.00418375	0	0	0.00418375	0	0	0.00418375	0	0.00418375	0.00418375	0	0	0	0	0.0125513	0	0
Firmicutes	Ruminococcaceae	f_Ruminococcaceae	OTU2970	0.0317965	0.003347	0.00568499	0.0026	0.083675	0.0209188	0.0083675	0.00418375	0.06694	0.0125513	0	0.0125513	0.03347	0.0251025	0.0292863	0.0083675	0.0962263	0.00418375	0.00418375	0	0	0.0251025	0.0083675	0.192453	0.0083675	0	0	0.00418375	0	0	0	0	0	0.0083675	0.0125513	0	0	0	0	0.016735	0	0.0083675	0.0083675	0
Firmicutes	Ruminococcaceae	Papillibacter	OTU2992	0.0221739	0.00460213	0.00332007	0.0026	0.0083675	0.0083675	0.00418375	0.0376538	0.112961	0.03347	0.016735	0.00418375	0	0.00418375	0.0251025	0.0460213	0.0376538	0.0418375	0.00418375	0.0083675	0	0.00418375	0.0251025	0.0209188	0	0	0.00418375	0	0.0209188	0	0.016735	0.00418375	0	0	0.016735	0.00418375	0.00418375	0	0	0.0209188	0	0	0	0
Bacteroidetes	Rikenellaceae	Rikenellaceae_RC9_gut_group	OTU990	0.0244749	0.00878588	0.0024909	0.0026	0	0.0376538	0.0376538	0.016735	0.0376538	0.0083675	0.0083675	0.0543888	0.0125513	0.0460213	0.0585725	0.0125513	0.0125513	0.0125513	0.0209188	0.016735	0.0251025	0.0209188	0.0125513	0.0376538	0.00418375	0.00418375	0.00418375	0.0083675	0	0	0.00418375	0.016735	0.00418375	0.016735	0.0292863	0.00418375	0	0.00418375	0.00418375	0.0376538	0.00418375	0.0209188	0.0083675	0
Bacteroidetes	Prevotellaceae	Prevotella_1	OTU1563	0.0838842	0.0391181	0.00638411	0.0027	0.083675	0.0711238	0.0460213	0.0543888	0.0711238	0.0753075	0.10041	0.0585725	0.104594	0.0753075	0.0794913	0.121329	0.0585725	0.0627563	0.112961	0.129696	0.0920425	0.13388	0.112961	0.03347	0.016735	0.0878588	0.03347	0.0209188	0.0083675	0.00418375	0.142248	0.0627563	0.0418375	0.083675	0.050205	0.0083675	0.0292863	0	0.00418375	0.0711238	0.0083675	0.083675	0.0209188	0.00418375
Firmicutes	Family_XIII	Anaerovorax	OTU2458	0.0129696	0.00397456	0.00136054	0.0027	0.0251025	0.0251025	0.0083675	0.00418375	0.0292863	0.0125513	0	0.0083675	0	0.0209188	0.0083675	0.0083675	0.0083675	0.0125513	0.0125513	0.0083675	0.00418375	0.0251025	0.0209188	0.016735	0	0	0	0.0083675	0	0	0.0125513	0	0	0	0.0083675	0.0083675	0.00418375	0	0	0.0209188	0	0.00418375	0.00418375	0.0083675
Firmicutes	Christensenellaceae	Christensenellaceae_R-7_group	OTU2470	0.0194544	0.0106686	0.00280974	0.0027	0.0083675	0.0209188	0.0125513	0.0125513	0.0251025	0.0209188	0.03347	0.0209188	0.0125513	0.0083675	0.0251025	0.016735	0.0376538	0.0209188	0.00418375	0	0.0209188	0.0376538	0.0083675	0.0418375	0.0083675	0.00418375	0.00418375	0.00418375	0.10041	0.00418375	0.0125513	0.0083675	0.0125513	0.00418375	0	0.016735	0	0.00418375	0	0.016735	0	0.00418375	0.00418375	0.00418375
Saccharibacteria	Unknown_Family	Candidatus_Saccharimonas	OTU2567	0.00627562	0.000209188	0.000976448	0.0027	0.016735	0	0.0083675	0	0	0.0125513	0	0	0	0.0083675	0.0251025	0.00418375	0	0	0.00418375	0.0083675	0.0083675	0	0.0209188	0.0083675	0	0	0	0	0	0	0.00418375	0	0	0	0	0	0	0	0	0	0	0	0	0
Proteobacteria	Succinivibrionaceae	Ruminobacter	OTU78	0.255627	0.0525061	0.0340776	0.0027	0.363986	0.259393	0.363986	0.205004	0.0878588	0.0878588	0.464396	0.10041	0.175718	0.0376538	0.00418375	0.326333	0.60246	0.016735	0.10041	0.213371	0.0209188	0.271944	1.13798	0.271944	0.0083675	0.0418375	0.0209188	0.0251025	0.0585725	0.0418375	0.0209188	0.03347	0.00418375	0.0251025	0.20082	0.263576	0.125513	0	0	0.06694	0.0376538	0.03347	0.0418375	0
Bacteroidetes	Bacteroidales_BS11_gut_group	f_Bacteroidales_BS11_gut_group	OTU1124	0.00899506	0.00439294	0.00180883	0.0029	0.0251025	0.0209188	0.00418375	0.0083675	0.00418375	0.0083675	0.00418375	0	0.016735	0.0083675	0.016735	0.0083675	0.00418375	0.0125513	0	0.0083675	0	0.016735	0	0.0125513	0	0	0.0627563	0	0	0	0	0	0	0	0.00418375	0	0.00418375	0	0	0.016735	0	0	0	0
Bacteroidetes	Bacteroidales_BS11_gut_group	f_Bacteroidales_BS11_gut_group	OTU1128	0.000209188	0.00564806	0.000850054	0.0029	0	0	0	0	0.00418375	0	0	0	0	0	0	0	0	0	0	0	0	0	0	0	0	0.0125513	0	0	0.00418375	0.0209188	0.0083675	0.0125513	0	0.0125513	0	0	0	0.0083675	0.0083675	0.00418375	0	0	0.00418375	0.016735
Bacteroidetes	Prevotellaceae	Prevotella_1	OTU1349	0.0016735	0.0102502	0.00145923	0.0029	0.0083675	0.00418375	0	0	0.00418375	0.00418375	0.0083675	0.00418375	0	0	0	0	0	0	0	0	0	0	0	0	0.0125513	0.0125513	0.00418375	0.016735	0	0.0083675	0.00418375	0.0083675	0.00418375	0	0	0	0.0292863	0.0418375	0.00418375	0.0125513	0.00418375	0.0083675	0.0292863	0.00418375
Bacteroidetes	Prevotellaceae	Prevotella_1	OTU1394	0.0993641	0.274872	0.0241182	0.0029	0.13388	0.121329	0.0920425	0.0376538	0.06694	0.0878588	0.0753075	0.192453	0.083675	0.0794913	0.0794913	0.050205	0.10041	0.050205	0.108778	0.225923	0.179901	0.06694	0.112961	0.0418375	0.464396	0.70287	0.242658	0.405824	0.0083675	0.276128	0.117145	0.280311	0.171534	0.0753075	0.0753075	0.196636	0.30123	0.0711238	0.188269	0.447661	0.389089	0.338884	0.322149	0.422559
Firmicutes	o_Clostridiales	o_Clostridiales	OTU2198	0.0154799	0.00481131	0.00173982	0.0029	0.0292863	0.0125513	0.00418375	0.016735	0.0209188	0.0209188	0.0083675	0.0083675	0.0125513	0.0209188	0.0209188	0.0083675	0.00418375	0.0418375	0.0125513	0.00418375	0.0209188	0	0.00418375	0.0376538	0.00418375	0	0.0083675	0	0	0	0.0251025	0	0	0.0083675	0	0	0.0083675	0.0083675	0.00418375	0.0251025	0	0	0.00418375	0
Firmicutes	Christensenellaceae	Christensenellaceae_R-7_group	OTU2231	0.00627562	0.00083675	0.00102206	0.0029	0	0.0125513	0	0	0	0.00418375	0.00418375	0.016735	0.0083675	0.016735	0.00418375	0.0083675	0.0251025	0	0	0	0	0.016735	0.00418375	0.00418375	0	0	0	0	0.016735	0	0	0	0	0	0	0	0	0	0	0	0	0	0	0
Firmicutes	Ruminococcaceae	Ruminococcaceae_UCG-010	OTU2235	0.00983181	0.00271944	0.00134822	0.0029	0.0125513	0.016735	0	0.0083675	0.016735	0.0251025	0.00418375	0	0	0.016735	0.0125513	0.016735	0.00418375	0.0292863	0.00418375	0	0.00418375	0.0083675	0.00418375	0.0125513	0	0	0	0	0.0083675	0	0.0292863	0	0	0.0125513	0.00418375	0	0	0	0	0	0	0	0	0
Proteobacteria	Succinivibrionaceae	Succinivibrio	OTU2907	0.356037	0.152498	0.0454228	0.0029	1.6233	0.30123	0.146431	0.225923	0.276128	0.171534	0.230106	0.573174	0.363986	0.175718	0.16735	0.556439	0.690319	0.40164	0.0376538	0.188269	0.192453	0.284495	0.221739	0.292863	0.0794913	0.196636	0.225923	0.0460213	0.765626	0.0460213	0.121329	0.112961	0.0292863	0.108778	0.493683	0.0962263	0.230106	0.0125513	0.0125513	0.0878588	0.129696	0.0962263	0.154799	0.00418375
Firmicutes	Lachnospiraceae	Lachnospiraceae_AC2044_group	OTU2939	0.0782361	0.0336792	0.00804717	0.0029	0.0711238	0.0627563	0.0418375	0.0753075	0.221739	0.121329	0.050205	0.0376538	0.0251025	0.0376538	0.050205	0.158983	0.217555	0.0794913	0.0251025	0.050205	0.0251025	0.0543888	0.117145	0.0418375	0.0209188	0.0292863	0.03347	0.016735	0.0627563	0.0083675	0.0251025	0.0209188	0.0209188	0.0251025	0.0251025	0.0585725	0.0418375	0	0.0209188	0.125513	0.016735	0.0543888	0.03347	0.03347
Tenericutes	o_Mollicutes_RF9	o_Mollicutes_RF9	OTU446	0.00753075	0.00230106	0.00101476	0.0029	0	0	0.00418375	0.00418375	0.0209188	0.0083675	0	0.0083675	0.0083675	0.0125513	0.0083675	0.0125513	0.0209188	0.0083675	0	0.0083675	0.0083675	0.00418375	0.00418375	0.0083675	0	0	0.0083675	0	0	0	0	0.00418375	0	0.00418375	0.0251025	0	0	0	0	0.00418375	0	0	0	0
Bacteroidetes	Prevotellaceae	Prevotella_9	OTU847	0.0943436	0.0313781	0.00950092	0.0029	0.0878588	0.083675	0.0543888	0.0418375	0.06694	0.0711238	0.0711238	0.150615	0.10041	0.104594	0.108778	0.0753075	0.225923	0.112961	0.0627563	0	0.0292863	0.225923	0.016735	0.196636	0.0125513	0.0585725	0.108778	0.0376538	0	0.016735	0.0209188	0.00418375	0.016735	0.0627563	0.0962263	0.00418375	0.0292863	0	0	0.0292863	0	0.108778	0.0209188	0
Firmicutes	Ruminococcaceae	Ruminococcaceae_UCG-014	OTU2804	0.0175718	0.00146431	0.00292781	0.003	0.0251025	0.0376538	0.00418375	0	0.00418375	0	0.00418375	0.0292863	0.0125513	0.0083675	0.0083675	0	0.0209188	0.016735	0.0251025	0	0	0.0962263	0.00418375	0.0543888	0	0.0083675	0	0.00418375	0	0	0.00418375	0	0	0	0.00418375	0	0	0	0	0.00418375	0	0	0.00418375	0
Bacteroidetes	Bacteroidales_BS11_gut_group	f_Bacteroidales_BS11_gut_group	OTU830	0.0259393	0.0734248	0.00718612	0.003	0.00418375	0.00418375	0	0.0251025	0.0543888	0.03347	0.0083675	0.00418375	0.0209188	0.06694	0.03347	0.0083675	0	0.0627563	0	0.0753075	0.0125513	0.06694	0.0125513	0.0251025	0.125513	0.0543888	0.016735	0.16735	0.00418375	0.142248	0.0418375	0.0418375	0.0292863	0.0543888	0.0711238	0.0878588	0.108778	0.016735	0.06694	0.0794913	0.0292863	0.171534	0.0878588	0.0711238
Firmicutes	Clostridiales_vadinBB60_group	f_Clostridiales_vadinBB60_group	OTU2091	0.0165258	0.00418375	0.00236852	0.0032	0.0251025	0.0083675	0.0125513	0.0376538	0.0125513	0.0209188	0.0083675	0.0083675	0	0.0125513	0	0.0376538	0.0292863	0.0753075	0.00418375	0.00418375	0.0125513	0.0125513	0.00418375	0.00418375	0	0.00418375	0	0	0	0	0.0251025	0	0.0125513	0.0209188	0	0.00418375	0	0	0	0.016735	0	0	0	0
Firmicutes	Lachnospiraceae	Roseburia	OTU2507	0.00481131	0.000209188	0.000789843	0.0032	0.00418375	0.0083675	0.00418375	0.016735	0	0.0125513	0.00418375	0	0	0.0125513	0	0	0.00418375	0	0.00418375	0	0	0	0.00418375	0.0209188	0	0	0	0	0	0	0.00418375	0	0	0	0	0	0	0	0	0	0	0	0	0
Firmicutes	Lachnospiraceae	Eubacterium_ventriosum_group	OTU2924	0.0617103	0.0242658	0.00690065	0.0032	0.0418375	0.050205	0	0.0418375	0.129696	0.0418375	0.0627563	0.0209188	0.0251025	0.083675	0.150615	0.121329	0.0585725	0.0292863	0.125513	0.0292863	0.0878588	0.0209188	0.0460213	0.06694	0	0.00418375	0.0125513	0.016735	0.112961	0.00418375	0.138064	0.0125513	0.0125513	0.0460213	0.050205	0.0125513	0.0125513	0.00418375	0.00418375	0.0083675	0	0	0.0292863	0.00418375
Spirochaetae	Spirochaetaceae	Treponema_2	OTU139	0.0397456	0.10815	0.0101991	0.0033	0.016735	0.0878588	0.0376538	0.0125513	0.0125513	0.00418375	0.0292863	0.0920425	0.0460213	0.112961	0.0083675	0.00418375	0	0.0251025	0.104594	0.0209188	0.0292863	0.0962263	0.0125513	0.0418375	0.138064	0.188269	0.104594	0.175718	0.016735	0.117145	0.0460213	0.050205	0.0753075	0.142248	0.0794913	0.146431	0.0627563	0.0125513	0.0125513	0.179901	0.050205	0.163166	0.263576	0.138064
Bacteroidetes	Prevotellaceae	Prevotellaceae_UCG-003	OTU1884	0.00439294	0.000209188	0.000748262	0.0033	0.0125513	0.00418375	0	0	0.00418375	0.00418375	0	0.0083675	0	0.00418375	0.016735	0.00418375	0.0209188	0	0	0	0.00418375	0	0.00418375	0	0	0	0.00418375	0	0	0	0	0	0	0	0	0	0	0	0	0	0	0	0	0
Firmicutes	Lachnospiraceae	Coprococcus_2	OTU2579	0.0158983	0.0615011	0.0088697	0.0033	0.00418375	0.0083675	0	0.00418375	0.0083675	0.0083675	0	0.0125513	0.0585725	0	0.016735	0	0	0	0	0	0	0.150615	0.0209188	0.0251025	0.016735	0.0711238	0.016735	0.016735	0.213371	0.10041	0	0.117145	0.0125513	0.00418375	0.129696	0.0251025	0.121329	0.0083675	0.0251025	0.0292863	0.0543888	0.0627563	0.0083675	0.196636
Bacteroidetes	Prevotellaceae	Prevotella_7	OTU747	0.00083675	0.234918	0.0519218	0.0033	0	0	0	0	0	0	0	0	0	0	0	0	0	0	0	0	0	0	0	0.016735	0.00418375	0.0251025	0	0.0292863	0.00418375	0.338884	0	0.138064	0	0	0	0	0	0.757259	0.83675	0	1.47268	0.00418375	0	1.08778
Bacteroidetes	Prevotellaceae	Prevotella_7	OTU819	0.000418375	0.0650573	0.0165901	0.0033	0	0	0	0	0	0	0	0	0	0	0	0	0	0	0	0	0	0	0	0.0083675	0.00418375	0	0	0	0	0.263576	0	0.06694	0.00418375	0	0	0.0083675	0.0083675	0.20082	0.0209188	0	0.0794913	0	0.0543888	0.589909
Bacteroidetes	Prevotellaceae	Prevotella_1	OTU1005	0.0516693	0.0198728	0.00477009	0.0034	0.0878588	0.0627563	0.083675	0.0418375	0.0251025	0.0543888	0.00418375	0.03347	0.104594	0.050205	0.0711238	0.0292863	0.0209188	0.0376538	0.0962263	0.0209188	0.050205	0.0543888	0.0920425	0.0125513	0.00418375	0.0418375	0.06694	0.0125513	0.00418375	0.0125513	0.00418375	0.0460213	0.0125513	0.0209188	0.0627563	0.00418375	0.0083675	0	0	0.0251025	0.03347	0.0376538	0	0
Bacteroidetes	Prevotellaceae	Prevotellaceae_UCG-001	OTU1778	0.0219647	0.00648481	0.00254576	0.0034	0.0627563	0.0209188	0.016735	0.0209188	0.0418375	0.00418375	0.0125513	0.0125513	0.0460213	0.0251025	0.0251025	0.0125513	0	0.0083675	0.0251025	0.0627563	0.0083675	0.0083675	0.0209188	0.00418375	0.00418375	0.0125513	0.0209188	0.00418375	0.0209188	0	0	0	0	0.00418375	0	0.0083675	0	0	0	0.0292863	0.0083675	0.0125513	0.00418375	0
Fibrobacteres	Fibrobacteraceae	Fibrobacter	OTU1966	0.0175718	0.00209187	0.00278064	0.0034	0.0083675	0.0083675	0.0209188	0.050205	0.0585725	0	0.00418375	0.0209188	0.016735	0.0125513	0.016735	0.083675	0.00418375	0.0125513	0	0	0	0.0251025	0.0083675	0	0	0.00418375	0.0083675	0	0	0	0	0	0.0083675	0.0125513	0	0	0	0	0	0	0	0.00418375	0.00418375	0
Fibrobacteres	Fibrobacteraceae	Fibrobacter	OTU1978	0.00125512	0.006694	0.000993111	0.0034	0	0	0	0	0	0	0	0	0	0	0	0	0.016735	0	0	0	0	0	0.00418375	0.00418375	0.00418375	0	0.00418375	0.00418375	0	0.0083675	0.00418375	0.0083675	0.0125513	0	0	0	0.0125513	0.0125513	0.0292863	0	0.0083675	0.0125513	0.00418375	0.0083675
Firmicutes	Eubacteriaceae	Anaerofustis	OTU2263	0.00585725	0.000418375	0.000967936	0.0034	0.0125513	0	0	0	0.0292863	0.0083675	0	0.0209188	0	0.00418375	0	0.00418375	0.00418375	0.0083675	0	0.00418375	0.00418375	0.0083675	0	0.0083675	0	0	0	0	0	0.00418375	0	0	0	0	0	0	0	0	0	0.00418375	0	0	0	0
Firmicutes	Ruminococcaceae	Ruminococcaceae_UCG-014	OTU2673	0.00251025	0.0163166	0.00239098	0.0034	0.00418375	0	0.00418375	0	0	0.00418375	0.0083675	0	0	0	0	0	0	0	0	0.0083675	0.0125513	0.00418375	0	0.00418375	0.0209188	0.0125513	0	0.0125513	0	0.0753075	0	0.016735	0.0125513	0.0083675	0	0.00418375	0.0376538	0.00418375	0.00418375	0.016735	0.0125513	0.0418375	0.0376538	0.0083675
Firmicutes	Erysipelotrichaceae	Erysipelotrichaceae_UCG-004	OTU426	0.00355619	0.000209188	0.000579214	0.0034	0	0	0	0.00418375	0.0083675	0.00418375	0	0	0	0	0	0.00418375	0.016735	0.00418375	0	0.0125513	0.00418375	0.00418375	0.00418375	0.00418375	0	0	0	0	0	0	0.00418375	0	0	0	0	0	0	0	0	0	0	0	0	0
Bacteroidetes	Prevotellaceae	f_Prevotellaceae	OTU1058	0.0543888	0.0188269	0.00570971	0.0035	0.0418375	0.0418375	0.06694	0.00418375	0.0209188	0.016735	0.0292863	0.0543888	0.112961	0.121329	0.050205	0.10041	0.10041	0.0292863	0.03347	0.016735	0.0962263	0.108778	0.0209188	0.0209188	0	0.00418375	0.0418375	0.0125513	0	0	0.03347	0.0083675	0.0627563	0.06694	0.06694	0.0083675	0.0083675	0	0.00418375	0	0.0125513	0.03347	0.0083675	0.00418375
Firmicutes	Ruminococcaceae	Ruminiclostridium_1	OTU2342	0.0123421	0.000627563	0.00214981	0.0035	0.0585725	0	0	0.0376538	0.016735	0	0	0	0	0.0376538	0.0125513	0.016735	0.0376538	0	0.00418375	0	0.00418375	0.00418375	0	0.016735	0	0	0	0	0.0125513	0	0	0	0	0	0	0	0	0	0	0	0	0	0	0
Firmicutes	Christensenellaceae	Christensenellaceae_R-7_group	OTU2442	0.0627563	0.0303322	0.00521344	0.0035	0.0543888	0.050205	0.06694	0.0920425	0.0794913	0.0627563	0.083675	0.016735	0.0962263	0.0962263	0.0920425	0.0251025	0.0543888	0.0418375	0.03347	0.0292863	0.0543888	0.03347	0.0460213	0.146431	0.016735	0.0209188	0.0376538	0.016735	0.104594	0.0627563	0.016735	0.0460213	0.0209188	0.03347	0.0292863	0.0251025	0.0125513	0	0.00418375	0.0376538	0.0753075	0	0.016735	0.0292863
Cyanobacteria	o_Gastranaerophilales	o_Gastranaerophilales	OTU2836	0.00481131	0.00083675	0.000769516	0.0035	0	0.0083675	0.0083675	0.0125513	0.0083675	0	0.0083675	0.0125513	0.00418375	0.00418375	0.00418375	0	0	0	0.00418375	0	0	0.016735	0.00418375	0	0	0	0	0	0	0	0	0	0	0	0.016735	0	0	0	0	0	0	0	0	0
Spirochaetae	Spirochaetaceae	Treponema_2	OTU30	0.00292862	0.0129696	0.00163278	0.0035	0.00418375	0.0251025	0.00418375	0.00418375	0	0	0	0.0083675	0	0	0	0	0	0.00418375	0	0	0	0.00418375	0.00418375	0	0	0.0083675	0.0251025	0.016735	0.0292863	0.016735	0	0.0083675	0.00418375	0.0083675	0	0.0251025	0.0251025	0	0.0418375	0.0125513	0.00418375	0.0083675	0.0083675	0.016735
Bacteroidetes	Prevotellaceae	Prevotella_1	OTU717	0.110033	0.290771	0.0259832	0.0035	0.108778	0.117145	0.0376538	0.108778	0.129696	0.117145	0.276128	0.0209188	0.10041	0.150615	0.050205	0.06694	0.0376538	0.0711238	0.192453	0.292863	0.10041	0.0627563	0.129696	0.0292863	0.297046	0.359803	0.104594	0.347251	0.016735	0.138064	0.439294	0.263576	0.60246	0.251025	0.10041	0.163166	0.309598	0.0292863	0.326333	0.573174	0.13388	0.63593	0.40164	0.322149
Bacteroidetes	Rikenellaceae	Rikenellaceae_RC9_gut_group	OTU796	0.101665	0.0340976	0.0140299	0.0036	0.0418375	0.0209188	0.0418375	0.192453	0.389089	0.154799	0.050205	0.0251025	0.03347	0.0209188	0.112961	0.230106	0.259393	0.163166	0.0125513	0.0209188	0.0251025	0.0585725	0.158983	0.0209188	0	0	0.0125513	0.0083675	0.163166	0.00418375	0.192453	0.00418375	0.0125513	0.0920425	0.0125513	0.0083675	0.0711238	0	0.0083675	0.03347	0.00418375	0.0292863	0.0209188	0.00418375
Firmicutes	Ruminococcaceae	Ruminococcaceae_UCG-002	OTU2500	0.00815831	0.00230106	0.000967936	0.0037	0.016735	0.00418375	0.0083675	0.0083675	0.016735	0.00418375	0	0	0.00418375	0.0083675	0.0083675	0.016735	0.0083675	0	0.0251025	0.00418375	0.0083675	0.00418375	0.00418375	0.0125513	0	0	0	0	0.0125513	0	0	0.00418375	0	0	0.00418375	0.00418375	0.00418375	0	0	0.00418375	0	0	0.0125513	0
Firmicutes	Family_XIII	Family_XIII_AD3011_group	OTU3419	0.0209188	0.00815831	0.00256415	0.0037	0.0209188	0.0292863	0.0292863	0	0.0418375	0.03347	0.0083675	0.0083675	0.0083675	0.016735	0.00418375	0.0125513	0.0794913	0.0292863	0.0083675	0.0083675	0.0209188	0.016735	0.016735	0.0251025	0	0	0	0.00418375	0.0543888	0.0083675	0.0083675	0	0.00418375	0.0083675	0	0.016735	0.016735	0.00418375	0.0125513	0.00418375	0.0083675	0.00418375	0.00418375	0.00418375
Firmicutes	Christensenellaceae	Christensenellaceae_R-7_group	OTU2171	0.010041	0.00146431	0.00135393	0.0038	0	0.0125513	0	0	0.0251025	0.016735	0	0.0251025	0.00418375	0.0083675	0.0125513	0.00418375	0.0251025	0.00418375	0.00418375	0.0209188	0	0.0125513	0	0.0251025	0	0	0	0	0.016735	0	0	0	0	0.00418375	0	0	0.00418375	0	0	0.00418375	0	0	0	0
Firmicutes	Christensenellaceae	Christensenellaceae_R-7_group	OTU2582	0.0129696	0.00711238	0.0017585	0.0038	0.00418375	0.016735	0	0.016735	0.016735	0.0125513	0.0083675	0.0083675	0.0209188	0.016735	0.0125513	0.0209188	0.0251025	0.00418375	0.0125513	0.00418375	0.0083675	0.016735	0.016735	0.016735	0	0.00418375	0.016735	0.0083675	0.0627563	0	0.0083675	0	0.00418375	0.0083675	0	0	0.00418375	0	0	0.0083675	0	0.00418375	0.0083675	0.00418375
Firmicutes	Lachnospiraceae	Roseburia	OTU2910	0.132207	0.0395364	0.0167001	0.0038	0.209188	0.188269	0.146431	0.0585725	0.0209188	0.230106	0.00418375	0.20082	0.0794913	0.0251025	0.16735	0.0376538	0.0460213	0.125513	0.13388	0.0753075	0.589909	0.0460213	0.146431	0.112961	0.0125513	0.016735	0.150615	0.0125513	0	0.0753075	0	0.050205	0.0083675	0.0083675	0.0711238	0	0.03347	0.0125513	0.0627563	0.050205	0.121329	0	0.104594	0
Firmicutes	Lachnospiraceae	f_Lachnospiraceae	OTU2960	0.0386997	0.00920425	0.00542191	0.0038	0.0460213	0.0460213	0.0460213	0.016735	0.0460213	0.016735	0	0.0083675	0.0753075	0.0125513	0.0125513	0.050205	0.188269	0.016735	0.050205	0	0.0125513	0.06694	0.016735	0.0460213	0	0.00418375	0.00418375	0	0.0125513	0	0	0.00418375	0.0083675	0.016735	0.0460213	0	0.0209188	0	0	0.050205	0	0.016735	0	0
Euryarchaeota	Methanobacteriaceae	Methanobrevibacter	OTU3440	0.00753075	0.00230106	0.00101476	0.0038	0.0083675	0.0125513	0.00418375	0.00418375	0.00418375	0.00418375	0.0125513	0.0125513	0.00418375	0.00418375	0.0209188	0.0251025	0	0.0083675	0.00418375	0	0.0125513	0	0.00418375	0.00418375	0	0	0	0	0.0209188	0	0.0083675	0.00418375	0	0	0	0	0.00418375	0	0	0	0	0.00418375	0	0.00418375
Proteobacteria	Succinivibrionaceae	Succinivibrio	OTU2426	0.00376538	0.0221739	0.0038914	0.0039	0	0.0083675	0	0	0	0	0	0.016735	0	0	0.00418375	0.0083675	0.03347	0	0	0.00418375	0	0	0	0	0.00418375	0.0083675	0.0251025	0.0083675	0.138064	0.0083675	0	0	0	0.0125513	0.0418375	0.0251025	0.016735	0.0125513	0.0627563	0	0.0292863	0.00418375	0.0251025	0.0209188
Verrucomicrobia	c_WCHB1-41	c_WCHB1-41	OTU392	0.00983181	0.000627563	0.00196892	0.0039	0	0	0	0.0209188	0.06694	0.016735	0	0.016735	0	0.00418375	0.00418375	0.0376538	0.00418375	0.00418375	0	0	0.00418375	0.00418375	0.0083675	0.00418375	0	0	0	0	0	0	0.00418375	0	0.00418375	0	0.00418375	0	0	0	0	0	0	0	0	0
Bacteroidetes	Prevotellaceae	Prevotella_1	OTU699	0.207723	0.472764	0.0455129	0.0039	0.472764	0.213371	0.213371	0.117145	0.0753075	0.0711238	0.527153	0.154799	0.184085	0.284495	0.0794913	0.384905	0.083675	0.163166	0.213371	0.0962263	0.0920425	0.405824	0.221739	0.10041	0.53552	0.70287	0.284495	0.719605	0.0209188	0.259393	1.63585	0.389089	0.589909	0.681951	0.451845	0.359803	0.439294	0.129696	0.497866	0.188269	0.23429	0.656849	0.322149	0.355619
Bacteroidetes	Prevotellaceae	Prevotella_1	OTU767	0.0399548	0.0776086	0.00582488	0.0039	0	0.0753075	0.0251025	0.06694	0.0376538	0.0083675	0.0376538	0.0460213	0.0376538	0.0292863	0.0627563	0.06694	0.0292863	0.0125513	0.0418375	0.0585725	0.0251025	0.0418375	0.0418375	0.0543888	0.0543888	0.108778	0.0753075	0.083675	0	0.0543888	0.0627563	0.0627563	0.16735	0.104594	0.06694	0.121329	0.0753075	0.00418375	0.0878588	0.0627563	0.03347	0.083675	0.121329	0.121329
Bacteroidetes	Bacteroidales_BS11_gut_group	f_Bacteroidales_BS11_gut_group	OTU1270	0.102084	0.0430926	0.00994641	0.004	0.0920425	0.0585725	0.0251025	0.129696	0.317965	0.112961	0.0543888	0.083675	0.050205	0.10041	0.129696	0.03347	0.121329	0.175718	0.0376538	0.0711238	0.06694	0.154799	0.104594	0.121329	0.0125513	0.0292863	0.154799	0.0083675	0.050205	0.0292863	0.142248	0.0083675	0.0753075	0.050205	0.0878588	0.00418375	0.0711238	0	0.00418375	0.03347	0.0418375	0.0083675	0.050205	0
Firmicutes	Ruminococcaceae	Eubacterium_coprostanoligenes_group	OTU2124	0.0083675	0.00292862	0.0012493	0.004	0.0125513	0.00418375	0.0125513	0.00418375	0	0.0125513	0	0.0083675	0.00418375	0.0083675	0.00418375	0.0209188	0.0125513	0.0251025	0.00418375	0	0.0083675	0.016735	0	0.0083675	0	0.0125513	0.03347	0	0	0	0	0	0	0.00418375	0.0083675	0	0	0	0	0	0	0	0	0
Firmicutes	Christensenellaceae	Christensenellaceae_R-7_group	OTU2506	0.00606644	0.00104594	0.000800427	0.004	0.00418375	0	0.00418375	0.0083675	0.0083675	0.016735	0	0	0.00418375	0.0083675	0.0083675	0.0125513	0.0209188	0.00418375	0	0.0083675	0.0083675	0	0.00418375	0	0	0	0	0	0	0	0	0	0	0.00418375	0.00418375	0.00418375	0	0	0	0.0083675	0	0	0	0
Firmicutes	Veillonellaceae	Selenomonas_4	OTU519	0.010041	0.0016735	0.00136312	0.004	0	0.00418375	0.0125513	0.00418375	0	0.03347	0.00418375	0.0125513	0	0.00418375	0.0251025	0.0083675	0	0.0251025	0.0083675	0.0251025	0.016735	0.0125513	0.00418375	0	0	0	0.0083675	0	0.0125513	0	0	0	0	0.00418375	0	0.00418375	0	0	0	0.00418375	0	0	0	0
Bacteroidetes	Prevotellaceae	Prevotella_1	OTU678	0.263785	0.151452	0.0278977	0.004	0.280311	0.196636	0.326333	0.104594	0.171534	0.0627563	0.309598	0.3347	0.242658	0.217555	0.384905	0.179901	0.330516	0.209188	0.414191	0.43511	0.493683	0.326333	0.112961	0.142248	0.121329	0.175718	0.213371	0.188269	0.945528	0.0460213	0.050205	0.0711238	0.0962263	0.117145	0.288679	0.0543888	0.03347	0.0125513	0.016735	0.175718	0.0209188	0.313781	0.0878588	0
Bacteroidetes	Prevotellaceae	Prevotella_1	OTU694	0.205422	0.425487	0.0325157	0.004	0.196636	0.276128	0.309598	0.205004	0.0920425	0.121329	0.192453	0.326333	0.355619	0.146431	0.158983	0.06694	0.0418375	0.0794913	0.292863	0.481131	0.205004	0.129696	0.288679	0.142248	0.451845	0.757259	0.380721	0.6694	0.0125513	0.225923	0.196636	0.276128	0.815831	0.715421	0.447661	0.40164	0.313781	0.10041	0.619195	0.347251	0.43511	0.564806	0.539704	0.238474
Bacteroidetes	Bacteroidales_BS11_gut_group	f_Bacteroidales_BS11_gut_group	OTU926	0.00230106	0.016735	0.00294691	0.004	0	0	0	0.00418375	0	0	0.00418375	0	0	0	0.00418375	0	0	0.0251025	0	0	0	0.0083675	0	0	0.083675	0.0125513	0.0125513	0.0460213	0	0.0083675	0.0083675	0.00418375	0	0.00418375	0	0.00418375	0	0.0711238	0.0125513	0	0.016735	0.0125513	0.00418375	0.03347
Bacteroidetes	Bacteroidales_BS11_gut_group	f_Bacteroidales_BS11_gut_group	OTU1337	0.00376538	0.000418375	0.000560509	0.0042	0.00418375	0.00418375	0	0	0	0.0083675	0	0.0083675	0.00418375	0.0083675	0.00418375	0.016735	0	0	0	0.00418375	0.00418375	0	0.00418375	0.00418375	0	0	0	0	0	0	0	0	0	0	0.00418375	0	0.00418375	0	0	0	0	0	0	0
Firmicutes	Clostridiales_vadinBB60_group	f_Clostridiales_vadinBB60_group	OTU2242	0.00606644	0.00125512	0.000809314	0.0042	0.0125513	0.0083675	0	0.0083675	0.00418375	0.00418375	0	0.0125513	0.00418375	0	0.00418375	0.00418375	0	0	0.00418375	0.00418375	0.00418375	0.016735	0.0083675	0.0209188	0	0	0.00418375	0	0.0083675	0	0	0.0083675	0	0	0	0	0	0	0	0.00418375	0	0	0	0
Firmicutes	Ruminococcaceae	Ruminococcaceae_UCG-014	OTU2733	0.0194544	0.00292862	0.00306413	0.0042	0.0251025	0.0125513	0.0083675	0.03347	0.0083675	0	0	0.050205	0.083675	0.0251025	0.0460213	0	0	0	0.00418375	0	0.0292863	0.050205	0.0083675	0.00418375	0	0.00418375	0.0418375	0	0	0	0.00418375	0	0	0	0.0083675	0	0	0	0	0	0	0	0	0
Bacteroidetes	Bacteroidales_RF16_group	f_Bacteroidales_RF16_group	OTU1774	0.00815831	0.0127604	0.00593754	0.0043	0	0.0125513	0	0.00418375	0.016735	0	0.00418375	0.0083675	0.016735	0.00418375	0.0125513	0.0209188	0.0083675	0.0251025	0.0125513	0.00418375	0	0.00418375	0	0.0083675	0	0	0.0083675	0	0.238474	0	0	0.00418375	0	0	0.00418375	0	0	0	0	0	0	0	0	0
Firmicutes	Veillonellaceae	Schwartzia	OTU237	0.31671	0.523806	0.0358625	0.0043	0.0794913	0.238474	0.171534	0.251025	0.259393	0.430926	0.493683	0.338884	0.158983	0.108778	0.418375	0.522969	0.175718	0.472764	0.284495	0.0962263	1.02084	0.280311	0.338884	0.192453	0.414191	0.610828	1.00828	0.338884	0.23429	0.589909	0.439294	0.707054	0.363986	0.43511	0.723789	0.36817	0.225923	0.723789	0.560623	0.56899	0.740524	0.384905	0.527153	0.510418
Tenericutes	Mycoplasmataceae	f_Mycoplasmataceae	OTU535	0.00418375	0.00083675	0.000514588	0.0043	0	0	0.0083675	0	0.00418375	0	0.00418375	0.00418375	0.0083675	0.00418375	0.0083675	0.00418375	0.00418375	0.0125513	0	0.00418375	0.0083675	0.00418375	0.00418375	0	0	0	0	0	0	0	0	0	0	0.00418375	0.00418375	0	0	0	0	0	0	0.00418375	0.00418375	0
Bacteroidetes	Rikenellaceae	Rikenellaceae_RC9_gut_group	OTU1111	0.0156891	0.003347	0.00287366	0.0044	0.0125513	0	0	0.03347	0.0920425	0.016735	0.0125513	0.0209188	0	0.0125513	0.016735	0.00418375	0.0376538	0.0251025	0	0.0083675	0.00418375	0	0.016735	0	0	0	0.00418375	0.00418375	0.0543888	0	0	0	0	0	0	0	0	0	0	0.00418375	0	0	0	0
Bacteroidetes	Prevotellaceae	Prevotella_1	OTU1011	0.0148523	0.0340976	0.0030316	0.0045	0.0125513	0.0209188	0.0083675	0.0292863	0.0083675	0.00418375	0.0083675	0.00418375	0.0083675	0.016735	0.0543888	0.0251025	0.0125513	0.00418375	0.0292863	0.00418375	0.0209188	0.0209188	0.00418375	0	0.0292863	0.0585725	0.0292863	0.0376538	0.050205	0.0209188	0.03347	0.0125513	0.0794913	0.0292863	0.016735	0.0543888	0.0627563	0.00418375	0.016735	0.0083675	0.0418375	0.0376538	0.0418375	0.016735
Bacteroidetes	Bacteroidales_S24-7_group	f_Bacteroidales_S24-7_group	OTU1871	0.00648481	0.003347	0.0015195	0.0045	0.0083675	0.0083675	0.0083675	0	0.0083675	0	0	0.0083675	0.0083675	0.0083675	0.0083675	0.0083675	0.0125513	0	0.00418375	0	0.0251025	0	0.00418375	0.0083675	0	0	0.00418375	0	0.0543888	0	0	0	0	0	0	0	0	0	0	0.0083675	0	0	0	0
Firmicutes	Ruminococcaceae	Ruminococcaceae_NK4A214_group	OTU2123	0.0131788	0.0359803	0.00344281	0.0045	0.00418375	0.03347	0	0.0083675	0	0.00418375	0.0125513	0.0292863	0.00418375	0.00418375	0.0543888	0	0.0125513	0.016735	0.0209188	0	0.0083675	0.0125513	0.00418375	0.03347	0.0585725	0.03347	0.016735	0.0292863	0	0.0543888	0.0376538	0.0627563	0.016735	0.0209188	0.06694	0	0.06694	0.016735	0.0251025	0.0627563	0.0125513	0.0460213	0.0376538	0.0543888
Firmicutes	Ruminococcaceae	Ruminococcaceae_UCG-014	OTU2464	0.0188269	0.006694	0.0018587	0.0045	0.0125513	0.016735	0.00418375	0.0083675	0	0.0209188	0.0251025	0.016735	0.0292863	0.03347	0.016735	0.00418375	0.0543888	0.0251025	0.0251025	0.0083675	0.03347	0.016735	0.00418375	0.0209188	0.00418375	0	0.016735	0.00418375	0.0209188	0.0083675	0.00418375	0	0.0083675	0	0.0083675	0	0.0125513	0	0.0083675	0.0125513	0.0125513	0.0083675	0	0.00418375
Firmicutes	Family_XIII	Eubacterium_nodatum_group	OTU2700	0.00794913	0.00209187	0.00106138	0.0045	0.0251025	0.0083675	0	0	0.0083675	0.00418375	0.00418375	0.00418375	0.00418375	0.00418375	0.0125513	0.0125513	0.0125513	0.00418375	0.0083675	0	0.0251025	0	0.0083675	0.0125513	0	0.00418375	0.00418375	0	0.016735	0	0	0	0	0	0.0125513	0	0	0	0	0.00418375	0	0	0	0
Bacteroidetes	Prevotellaceae	Prevotella_1	OTU751	0.135554	0.0353527	0.0167329	0.0046	0.112961	0.104594	0.06694	0.0460213	0.00418375	0.016735	0.26776	0.184085	0.380721	0.213371	0.121329	0.317965	0.00418375	0.171534	0.292863	0.016735	0.0460213	0.276128	0.0376538	0.0292863	0.0083675	0	0.0460213	0.0083675	0.00418375	0.242658	0.083675	0.0083675	0	0.0125513	0.0125513	0.00418375	0.117145	0.00418375	0.050205	0	0.0083675	0.0125513	0.0711238	0.0125513
Spirochaetae	Spirochaetaceae	Treponema_2	OTU231	0.00711238	0.00125512	0.00115065	0.0047	0.0083675	0.0083675	0	0.016735	0	0	0	0.00418375	0.0125513	0.00418375	0.00418375	0.0376538	0.016735	0.00418375	0.0083675	0	0	0.00418375	0.00418375	0.0083675	0	0	0	0	0.0125513	0	0.0083675	0	0	0	0.00418375	0	0	0	0	0	0	0	0	0
Bacteroidetes	Rikenellaceae	Rikenellaceae_RC9_gut_group	OTU1168	0.00251025	0.0146431	0.00230593	0.0049	0	0	0	0	0.00418375	0.00418375	0.0125513	0.00418375	0	0	0	0	0	0.0125513	0.00418375	0.00418375	0	0	0.00418375	0	0.0125513	0.00418375	0	0.00418375	0	0.0083675	0.050205	0.00418375	0.00418375	0.00418375	0	0.0083675	0.00418375	0.0418375	0.016735	0.0083675	0.0209188	0.00418375	0.06694	0.0292863
Firmicutes	Lachnospiraceae	Lachnospiraceae_NK3A20_group	OTU2012	0.00899506	0.00292862	0.000934165	0.0049	0.0125513	0.00418375	0	0.00418375	0.0083675	0.0251025	0.0083675	0.0083675	0.016735	0.016735	0.0083675	0	0.0083675	0.00418375	0.00418375	0	0.0125513	0.0125513	0.0125513	0.0125513	0.0083675	0	0.00418375	0.00418375	0.00418375	0.0125513	0.00418375	0.00418375	0	0.00418375	0	0	0	0	0.00418375	0.00418375	0	0	0.00418375	0
Firmicutes	Lachnospiraceae	Moryella	OTU2864	0.130324	0.0767718	0.00901649	0.0049	0.121329	0.0753075	0.171534	0.0920425	0.104594	0.13388	0.221739	0.104594	0.154799	0.20082	0.104594	0.0585725	0.121329	0.10041	0.175718	0.0627563	0.0794913	0.121329	0.0878588	0.313781	0.0711238	0.0711238	0.0920425	0.0920425	0.117145	0.0585725	0.104594	0.0376538	0.050205	0.0794913	0.0711238	0.171534	0.117145	0.0125513	0.0543888	0.117145	0.06694	0.0543888	0.0627563	0.03347
Firmicutes	Erysipelotrichaceae	f_Erysipelotrichaceae	OTU555	0.00585725	0.00125512	0.00074224	0.0049	0.00418375	0.00418375	0	0	0.0125513	0.00418375	0.016735	0.0083675	0.00418375	0.00418375	0.00418375	0.0083675	0.016735	0.00418375	0	0.00418375	0.0125513	0	0	0.0083675	0	0	0	0	0	0.0083675	0	0.00418375	0	0	0	0.00418375	0.00418375	0	0	0	0	0	0.00418375	0
Bacteroidetes	Bacteroidales_BS11_gut_group	f_Bacteroidales_BS11_gut_group	OTU797	0.0223831	0.00920425	0.00217336	0.0049	0.0083675	0.0125513	0.03347	0.050205	0.0292863	0.03347	0.00418375	0.0292863	0.0125513	0.0209188	0.0125513	0.0083675	0.0251025	0.0292863	0.0125513	0.0418375	0.0418375	0.0125513	0.0083675	0.0209188	0	0.00418375	0.0209188	0.00418375	0.0083675	0	0.0209188	0.0209188	0.00418375	0	0.016735	0	0.016735	0.0083675	0	0.0125513	0	0.00418375	0.0418375	0
Bacteroidetes	Prevotellaceae	Prevotella_1	OTU934	0.00481131	0.0332608	0.00692979	0.0049	0.00418375	0.0083675	0	0.00418375	0	0	0	0.0209188	0.0083675	0.00418375	0.00418375	0.0125513	0	0.0083675	0.0125513	0	0.00418375	0	0	0.00418375	0.016735	0.0376538	0	0.06694	0	0.0083675	0.271944	0.0083675	0.0543888	0.0292863	0.0125513	0.0292863	0.03347	0	0.0125513	0.00418375	0.00418375	0.0251025	0.0292863	0.0209188
Bacteroidetes	Rikenellaceae	Rikenellaceae_RC9_gut_group	OTU1405	0.00522969	0.000418375	0.00106336	0.005	0	0	0.0083675	0.00418375	0	0.0376538	0	0	0.00418375	0.0083675	0.00418375	0	0.00418375	0.00418375	0	0.00418375	0	0	0.016735	0.0083675	0	0	0	0	0.0083675	0	0	0	0	0	0	0	0	0	0	0	0	0	0	0
Firmicutes	Clostridiales_vadinBB60_group	f_Clostridiales_vadinBB60_group	OTU2197	0.0322149	0.006694	0.00466448	0.005	0.0251025	0	0.0083675	0.0543888	0.0376538	0.0878588	0.00418375	0.0083675	0.00418375	0.0251025	0.0209188	0.104594	0.050205	0.129696	0	0.0125513	0.00418375	0.016735	0.0209188	0.0292863	0	0.016735	0	0	0.0083675	0	0.0292863	0.00418375	0.016735	0.0083675	0	0	0.0083675	0	0	0.0376538	0	0.00418375	0	0
Firmicutes	Christensenellaceae	Christensenellaceae_R-7_group	OTU2443	0.0016735	0.0121329	0.00159629	0.005	0.00418375	0	0	0	0	0.0125513	0	0	0	0	0	0	0.00418375	0	0	0	0	0.00418375	0	0.0083675	0.0125513	0	0	0.0251025	0	0.03347	0.00418375	0.0292863	0.016735	0.0083675	0.00418375	0	0.0125513	0	0.00418375	0.0292863	0.016735	0	0.0292863	0.016735
Proteobacteria	Succinivibrionaceae	f_Succinivibrionaceae	OTU2753	0.458121	0.190361	0.078044	0.005	0.497866	0.284495	1.04594	0.259393	0.0460213	0.188269	0.238474	1.67768	1.18819	0.196636	0.142248	0.271944	0.0376538	0.117145	0.0292863	0.405824	0.142248	0.510418	1.70279	0.179901	0	0.050205	0.271944	0.0292863	0.786545	0.0083675	0.03347	0.0251025	0.00418375	0.0418375	1.87432	0.192453	0.0251025	0.00418375	0	0.03347	0	0.0962263	0.330516	0
Firmicutes	Lachnospiraceae	Pseudobutyrivibrio	OTU3033	0.00146431	0.00690319	0.00087349	0.005	0	0	0	0	0	0.0083675	0.00418375	0.00418375	0	0	0	0	0	0.0083675	0	0	0	0	0.00418375	0	0.00418375	0	0.00418375	0.00418375	0	0.0083675	0.0125513	0.0083675	0.00418375	0.00418375	0	0.0125513	0.0083675	0.016735	0.00418375	0	0.0083675	0.016735	0.0209188	0
Actinobacteria	Coriobacteriaceae	Senegalimassilia	OTU3394	0.00543888	0.00125512	0.000673278	0.005	0	0.00418375	0.016735	0.0083675	0.00418375	0.0125513	0	0.0083675	0.0083675	0.0125513	0.0083675	0	0.00418375	0.00418375	0.00418375	0.00418375	0	0.00418375	0	0.00418375	0.00418375	0.0083675	0	0	0	0	0	0	0	0	0.00418375	0.00418375	0	0	0	0.00418375	0	0	0	0
Bacteroidetes	Prevotellaceae	Prevotella_1	OTU704	0.0420467	0.10292	0.00996651	0.005	0.083675	0.0209188	0	0.0292863	0.0292863	0.0292863	0.192453	0.0125513	0.0251025	0.0543888	0.0209188	0.016735	0.0585725	0.0251025	0.0083675	0.125513	0.0125513	0.016735	0.050205	0.0292863	0.083675	0.112961	0.0292863	0.20082	0	0.0543888	0.13388	0.0794913	0.192453	0.117145	0.117145	0.0376538	0.179901	0.016735	0.0753075	0.225923	0.06694	0.083675	0.16735	0.083675
Bacteroidetes	Rikenellaceae	Rikenellaceae_RC9_gut_group	OTU1344	0.0681951	0.0119237	0.0102654	0.0051	0.0543888	0.00418375	0	0.0711238	0.251025	0.0627563	0.0292863	0.0251025	0.0209188	0.0878588	0.016735	0.138064	0.0753075	0.309598	0.0125513	0	0.0083675	0.112961	0.0418375	0.0418375	0	0.0083675	0.0125513	0.0251025	0.0460213	0.00418375	0.016735	0.0376538	0.00418375	0.0209188	0.0209188	0	0	0	0	0	0	0.0292863	0.0125513	0
Firmicutes	Ruminococcaceae	f_Ruminococcaceae	OTU2483	0.00941344	0.00230106	0.00113889	0.0051	0	0.0083675	0.00418375	0.0083675	0.00418375	0.03347	0.0083675	0.0125513	0.016735	0.00418375	0	0.00418375	0.0083675	0.0125513	0	0	0.0209188	0.0125513	0.0125513	0.016735	0	0	0.00418375	0.0083675	0	0	0	0.00418375	0	0	0	0.0083675	0	0	0.00418375	0.0083675	0	0.00418375	0.00418375	0
Firmicutes	Lachnospiraceae	Lachnospiraceae_ND3007_group	OTU2967	0.0374446	0.00773994	0.00445847	0.0051	0.0292863	0.0627563	0.0083675	0.0209188	0.0543888	0.0083675	0.0418375	0.0083675	0.016735	0.0292863	0.0418375	0.083675	0	0.112961	0.0920425	0	0.06694	0.0209188	0	0.050205	0.00418375	0.0083675	0.0083675	0.0083675	0	0	0.0125513	0.0292863	0.0083675	0.0292863	0	0.016735	0	0	0	0.0083675	0.00418375	0	0.0125513	0.00418375
Firmicutes	Acidaminococcaceae	Succiniclasticum	OTU134	0.106686	0.0152707	0.0150943	0.0052	0.0083675	0.108778	0.246841	0.0292863	0	0.238474	0.00418375	0.083675	0.108778	0.0878588	0.10041	0.476948	0.00418375	0.0753075	0.0962263	0.0627563	0.146431	0.016735	0	0.238474	0.00418375	0	0.0585725	0.0125513	0.0418375	0	0.00418375	0.0125513	0.0083675	0.016735	0.0125513	0.0627563	0.00418375	0.00418375	0	0.0418375	0.0125513	0	0.0083675	0
Spirochaetae	Spirochaetaceae	Spirochaeta_2	OTU186	0.0269852	0.00690319	0.00310257	0.0052	0.0418375	0.00418375	0.0083675	0.0460213	0.0753075	0.0460213	0.0125513	0	0.0083675	0.0209188	0.03347	0.06694	0.0209188	0.06694	0	0.016735	0.0083675	0.0125513	0.0251025	0.0251025	0	0	0.0083675	0	0.016735	0.00418375	0.0125513	0	0.0125513	0.016735	0.0209188	0	0.0125513	0.00418375	0	0.0083675	0.0083675	0.0083675	0.00418375	0
Bacteroidetes	Prevotellaceae	Prevotella_7	OTU720	0.000209188	0.0932976	0.0211316	0.0052	0	0	0	0	0	0	0	0	0	0	0	0	0	0	0	0	0	0	0	0.00418375	0.0125513	0.10041	0.0418375	0	0	0.0418375	0	0.117145	0	0	0	0	0.0083675	0.707054	0.347251	0	0.3347	0	0	0.154799
Tenericutes	Anaeroplasmataceae	Anaeroplasma	OTU2075	0.0236382	0.0106686	0.00268727	0.0053	0.016735	0.0418375	0.0376538	0.0585725	0.0125513	0	0.050205	0.0460213	0.0376538	0.0209188	0.0125513	0.0083675	0.0251025	0.0125513	0.0209188	0.0083675	0.0083675	0.0292863	0.0083675	0.016735	0	0	0.00418375	0.00418375	0.00418375	0	0.06694	0.00418375	0.016735	0.0083675	0.0125513	0.0083675	0.0083675	0.00418375	0.0083675	0.0125513	0.0083675	0.03347	0.0083675	0
Firmicutes	Ruminococcaceae	Ruminococcus_1	OTU2208	0.0236382	0.00941344	0.00349059	0.0053	0.00418375	0.0083675	0.0083675	0.0209188	0.0083675	0.0418375	0.0125513	0.016735	0.016735	0.0125513	0.016735	0.0251025	0.016735	0.0209188	0.0125513	0.00418375	0.0209188	0.112961	0.0376538	0.0543888	0.00418375	0	0.0376538	0	0	0	0	0.0083675	0	0.0251025	0.0585725	0	0.016735	0	0	0.0376538	0	0	0	0
Bacteroidetes	Bacteroidales_UCG-001	f_Bacteroidales_UCG-001	OTU998	0.0271944	0.0198728	0.00680189	0.0053	0.0209188	0.00418375	0.0251025	0.0543888	0.0460213	0.03347	0.0251025	0.0083675	0.016735	0.0083675	0.016735	0.10041	0.0794913	0.0251025	0.016735	0.016735	0	0.0125513	0.0251025	0.0083675	0.00418375	0.00418375	0.00418375	0	0.0543888	0	0.251025	0.00418375	0.0209188	0.0251025	0	0.00418375	0.00418375	0	0	0.00418375	0.0083675	0.00418375	0.00418375	0
Bacteroidetes	Prevotellaceae	Prevotella_1	OTU1483	0.0792821	0.0349343	0.00861923	0.0054	0.0753075	0.138064	0.26776	0.03347	0.0251025	0.0585725	0.050205	0.083675	0.0543888	0.0460213	0.0711238	0.192453	0.0585725	0.0376538	0.0376538	0.0418375	0.0962263	0.06694	0.108778	0.0418375	0.00418375	0.0543888	0.06694	0.0376538	0.0083675	0.0460213	0.016735	0.0627563	0.0209188	0.0543888	0.0627563	0.0125513	0.00418375	0	0.00418375	0.16735	0.0251025	0.03347	0.0083675	0.0083675
Bacteroidetes	Bacteroidales_S24-7_group	f_Bacteroidales_S24-7_group	OTU1792	0.00773994	0.00125512	0.00106336	0.0054	0	0.0083675	0.0083675	0.016735	0.00418375	0.00418375	0.00418375	0	0	0.0083675	0.016735	0	0.0083675	0	0.0292863	0.0125513	0.00418375	0.0209188	0.0083675	0	0.00418375	0	0.00418375	0	0	0	0	0	0	0	0.0083675	0	0	0.00418375	0	0.00418375	0	0	0	0
Fibrobacteres	Fibrobacteraceae	Fibrobacter	OTU1977	0.013388	0.046858	0.00488686	0.0054	0.0083675	0.016735	0.0125513	0.0125513	0.0083675	0.0125513	0.0083675	0.0209188	0.0292863	0.0251025	0.00418375	0.016735	0.00418375	0.016735	0.0125513	0	0.0125513	0.0209188	0.0125513	0.0125513	0.0794913	0.121329	0.0251025	0.121329	0.00418375	0.0376538	0.0292863	0.0460213	0.0962263	0.06694	0.00418375	0.0292863	0.0292863	0.00418375	0.00418375	0.0585725	0.0460213	0.0585725	0.0585725	0.016735
Firmicutes	Ruminococcaceae	Ruminococcaceae_UCG-013	OTU2210	0.0389089	0.00397456	0.00561147	0.0054	0.0543888	0	0.00418375	0.0794913	0.163166	0.0418375	0	0	0.0125513	0	0.0418375	0.0920425	0.0878588	0.083675	0.00418375	0.0125513	0	0.0376538	0.0251025	0.0376538	0	0	0	0	0	0.0125513	0.016735	0	0.0083675	0.0083675	0	0	0.00418375	0	0	0.0209188	0.0083675	0	0	0
Firmicutes	Lachnospiraceae	f_Lachnospiraceae	OTU3072	0.000418375	0.0110869	0.0016525	0.0054	0	0	0	0.00418375	0	0	0	0	0	0	0	0	0	0	0	0	0	0	0	0.00418375	0.0209188	0.0125513	0.0376538	0	0	0.0251025	0	0.0251025	0	0	0.016735	0	0.0125513	0	0.00418375	0	0.03347	0	0.0083675	0.0251025
Firmicutes	Lachnospiraceae	Howardella	OTU3000	0.0121329	0.0259393	0.00243377	0.0055	0.00418375	0.0125513	0.0251025	0.0083675	0.00418375	0.0083675	0.03347	0.0083675	0.0125513	0.0083675	0.0292863	0.0083675	0.016735	0.0083675	0.016735	0.00418375	0.00418375	0.0083675	0.0083675	0.0125513	0.00418375	0.016735	0.0376538	0.0083675	0.0125513	0.016735	0.0794913	0.0125513	0.0585725	0.0251025	0.016735	0.0125513	0.0125513	0.0292863	0.0251025	0.0292863	0.0376538	0.0251025	0.0292863	0.0292863
Bacteroidetes	Prevotellaceae	Prevotella_1	OTU1153	0.0108778	0.00146431	0.00182849	0.0058	0	0.0209188	0.00418375	0.016735	0.00418375	0.00418375	0.016735	0	0.0125513	0.0125513	0.00418375	0	0	0	0.00418375	0.00418375	0.016735	0.06694	0.016735	0.0125513	0	0	0	0	0	0	0.00418375	0	0	0.00418375	0.00418375	0.00418375	0	0	0	0	0.00418375	0.00418375	0.00418375	0
Firmicutes	Christensenellaceae	Christensenellaceae_R-7_group	OTU2260	0.00481131	0.000627563	0.000905654	0.0058	0.0125513	0	0	0.00418375	0.0125513	0.0083675	0	0	0	0.00418375	0	0.00418375	0.0292863	0	0.00418375	0.00418375	0.00418375	0	0	0.0083675	0	0	0	0	0.0125513	0	0	0	0	0	0	0	0	0	0	0	0	0	0	0
Firmicutes	Christensenellaceae	Christensenellaceae_R-7_group	OTU3152	0.0102502	0.00397456	0.000984601	0.0058	0.0209188	0.0125513	0.016735	0.016735	0.0125513	0.0125513	0.00418375	0.0125513	0	0.00418375	0.0083675	0.0083675	0.016735	0.00418375	0.0083675	0.00418375	0.0209188	0.00418375	0.0125513	0.00418375	0	0.00418375	0.00418375	0.0083675	0.016735	0.00418375	0.0083675	0	0	0.0083675	0	0	0	0	0.00418375	0.0083675	0	0.0083675	0.00418375	0
Bacteroidetes	Prevotellaceae	Prevotella_1	OTU1376	0.0083675	0.00104594	0.00119079	0.0059	0.0083675	0.016735	0	0.00418375	0.016735	0	0	0.0083675	0.016735	0.00418375	0.0125513	0	0.0083675	0	0	0.0125513	0	0.00418375	0.0209188	0.03347	0	0	0	0.00418375	0	0	0	0.00418375	0	0	0.00418375	0	0	0	0	0.0083675	0	0	0	0
Firmicutes	Ruminococcaceae	Ruminococcaceae_UCG-014	OTU2614	0.003347	0.0274036	0.00417942	0.006	0	0	0.0251025	0	0	0	0	0.0125513	0	0	0	0	0	0.0125513	0	0	0.016735	0	0	0	0.0209188	0.0292863	0.0376538	0.016735	0	0.0251025	0	0.0251025	0	0.016735	0.0627563	0.00418375	0.121329	0	0	0.0460213	0	0.0753075	0.06694	0
Bacteroidetes	Rikenellaceae	Rikenellaceae_RC9_gut_group	OTU1191	0.0129696	0.00083675	0.00289917	0.0061	0	0.016735	0.00418375	0.0083675	0.0543888	0.00418375	0	0	0.00418375	0.0125513	0.0083675	0.03347	0.10041	0	0	0	0	0.0083675	0	0.00418375	0	0	0	0	0.0083675	0	0.0083675	0	0	0	0	0	0	0	0	0	0	0	0	0
Bacteroidetes	Bacteroidales_S24-7_group	f_Bacteroidales_S24-7_group	OTU1529	0.0225923	0.10292	0.0145131	0.0061	0.016735	0.0292863	0	0.0083675	0.0125513	0.0753075	0.016735	0.050205	0.016735	0.0125513	0.00418375	0.0209188	0.0460213	0.06694	0.0125513	0.016735	0.0125513	0.00418375	0.0251025	0.00418375	0.179901	0.0083675	0.050205	0.0251025	0	0.46858	0.0543888	0.0251025	0.0125513	0.016735	0.03347	0.0627563	0.280311	0.23429	0.163166	0.0794913	0.104594	0.0711238	0.0543888	0.13388
Proteobacteria	Succinivibrionaceae	Succinivibrionaceae_UCG-002	OTU218	0.00962263	0.00104594	0.00222186	0.0061	0.00418375	0.00418375	0.0209188	0	0.00418375	0.0125513	0.0083675	0	0.016735	0.0209188	0	0	0	0	0.00418375	0	0	0.00418375	0.0083675	0.083675	0	0	0	0	0	0	0	0	0	0	0.016735	0	0	0	0	0.00418375	0	0	0	0
Firmicutes	Ruminococcaceae	Ruminococcaceae_UCG-010	OTU2200	0.0186177	0.00146431	0.00368404	0.0061	0.0292863	0.0083675	0	0	0.0794913	0.0083675	0	0	0	0.016735	0.0418375	0.0083675	0.121329	0.0209188	0.0083675	0.0083675	0.0125513	0	0.0083675	0	0	0	0.0125513	0	0	0	0	0	0	0.0083675	0.00418375	0	0	0	0	0.00418375	0	0	0	0
Bacteroidetes	Bacteroidales_BS11_gut_group	f_Bacteroidales_BS11_gut_group	OTU672	0.00753075	0.00251025	0.00151441	0.0061	0.0083675	0.0083675	0	0.0125513	0.0251025	0.0209188	0.00418375	0	0	0.00418375	0.0209188	0.00418375	0	0	0	0.00418375	0.00418375	0.0292863	0	0.00418375	0	0	0	0	0.0418375	0	0	0	0	0	0.0083675	0	0	0	0	0	0	0	0	0
Bacteroidetes	Prevotellaceae	f_Prevotellaceae	OTU721	0.0638022	0.161493	0.014716	0.0061	0.0376538	0.00418375	0	0.0585725	0.0543888	0.0376538	0.184085	0.0543888	0.112961	0.03347	0.0920425	0.0585725	0.00418375	0.146431	0.117145	0.0543888	0.0083675	0.0962263	0.10041	0.0209188	0.384905	0.225923	0.050205	0.158983	0.0418375	0.112961	0.209188	0.125513	0.305414	0.0753075	0.0794913	0.251025	0.263576	0.213371	0.26776	0.104594	0.03347	0.188269	0.104594	0.03347
Bacteroidetes	Rikenellaceae	U29-B03	OTU1070	0.00146431	0.0129696	0.00170793	0.0062	0.00418375	0	0	0	0	0	0	0	0	0	0	0	0	0.00418375	0.0083675	0.0083675	0	0	0.00418375	0	0.0292863	0.03347	0	0.016735	0	0.0209188	0	0.016735	0.0125513	0	0.0125513	0	0.0125513	0.00418375	0.0083675	0.0251025	0.0292863	0	0.0376538	0
Bacteroidetes	Rikenellaceae	Rikenellaceae_RC9_gut_group	OTU1254	0.0223831	0.00690319	0.00333962	0.0062	0.108778	0.0251025	0	0.00418375	0.0209188	0	0	0.0083675	0.0251025	0.016735	0.0083675	0.0251025	0.03347	0.0083675	0.0376538	0.0460213	0.0209188	0.0209188	0.0083675	0.0292863	0	0.0125513	0.00418375	0	0.0627563	0	0.0209188	0.00418375	0.00418375	0	0.00418375	0	0	0	0	0.0083675	0.00418375	0	0	0.0125513
Bacteroidetes	Prevotellaceae	Prevotella_1	OTU1377	0.0376538	0.0173626	0.00335265	0.0062	0.0418375	0.016735	0.0753075	0.0376538	0.0083675	0.0251025	0.0251025	0.0376538	0.0627563	0.0376538	0.0209188	0.0251025	0.0125513	0.0292863	0.06694	0.06694	0.0460213	0.0585725	0.0418375	0.016735	0.03347	0.0292863	0.0209188	0	0	0	0.0083675	0.0125513	0.0125513	0.06694	0.016735	0	0.03347	0	0.0083675	0.0376538	0.00418375	0.03347	0.0251025	0.00418375
Bacteroidetes	p_Bacteroidetes	p_Bacteroidetes	OTU1971	0.00355619	0.000209188	0.00053908	0.0062	0.0083675	0	0	0.00418375	0.00418375	0	0	0	0	0	0.0125513	0.0083675	0.0083675	0.0083675	0	0	0.00418375	0.0083675	0	0.00418375	0	0	0	0	0	0	0	0	0	0	0.00418375	0	0	0	0	0	0	0	0	0
Firmicutes	Ruminococcaceae	Ruminococcaceae_UCG-010	OTU2165	0.0156891	0.00313781	0.00221054	0.0062	0.0125513	0	0	0.016735	0.050205	0.0251025	0.00418375	0.016735	0	0.0083675	0.016735	0.0251025	0.0627563	0.0083675	0.0083675	0.00418375	0	0.0083675	0.0083675	0.0376538	0	0.0083675	0	0	0	0	0.00418375	0	0.00418375	0.016735	0.0125513	0.00418375	0.0083675	0	0	0	0	0.00418375	0	0
Tenericutes	o_Mollicutes_RF9	o_Mollicutes_RF9	OTU263	0.000209188	0.00627562	0.00114565	0.0062	0	0	0	0	0	0	0	0	0	0	0	0.00418375	0	0	0	0	0	0	0	0	0.00418375	0	0	0	0	0.0292863	0.00418375	0.0083675	0.00418375	0.00418375	0	0	0	0	0.0125513	0	0	0.0125513	0.016735	0.0292863
Firmicutes	Lachnospiraceae	f_Lachnospiraceae	OTU3112	0.0102502	0.00146431	0.00171979	0.0062	0.00418375	0.0083675	0.03347	0.0083675	0	0	0.0083675	0.050205	0.0083675	0.0125513	0.0083675	0	0	0	0.0083675	0	0.00418375	0.0083675	0.00418375	0.0376538	0	0.0083675	0.0083675	0	0	0	0.00418375	0	0	0	0.0083675	0	0	0	0	0	0	0	0	0
Bacteroidetes	Prevotellaceae	Prevotella_1	OTU838	0.0583633	0.111288	0.00909115	0.0063	0.0794913	0.03347	0.0251025	0.0125513	0.0292863	0.0627563	0.0292863	0.0962263	0.112961	0.0460213	0.0292863	0.016735	0.0418375	0.0753075	0.0753075	0.10041	0.0627563	0.104594	0.0753075	0.0585725	0.217555	0.108778	0.0627563	0.125513	0.10041	0.117145	0.0251025	0.138064	0.108778	0.0460213	0.0209188	0.317965	0.104594	0.0878588	0.0878588	0.0920425	0.112961	0.0962263	0.16735	0.0878588
Spirochaetae	PL-11B10	f_PL-11B10	OTU336	0.0050205	0.00083675	0.000850054	0.0064	0	0.00418375	0	0.016735	0.0083675	0.00418375	0.00418375	0	0.00418375	0.0125513	0	0	0	0	0.016735	0	0	0.00418375	0.0125513	0.0125513	0	0	0	0	0	0	0.016735	0	0	0	0	0	0	0	0	0	0	0	0	0
Bacteroidetes	Prevotellaceae	Prevotella_1	OTU1306	0.0202912	0.0349343	0.0144027	0.0065	0.0125513	0.0543888	0.0251025	0.0585725	0.0251025	0.0125513	0	0.0125513	0.0418375	0.0209188	0.016735	0.0125513	0.00418375	0.016735	0.0125513	0.0376538	0.0083675	0.00418375	0.0125513	0.016735	0.0083675	0	0.0292863	0.00418375	0.581541	0	0	0.00418375	0	0.0376538	0.00418375	0	0	0	0	0.016735	0	0.0083675	0.00418375	0
Bacteroidetes	Rikenellaceae	hoa5-07d05_gut_group	OTU1321	0.00941344	0.00209187	0.00157604	0.0065	0.0543888	0.00418375	0.0083675	0.016735	0	0	0.00418375	0	0.0083675	0.00418375	0.00418375	0.0209188	0.0083675	0.0125513	0.00418375	0.0083675	0	0.0125513	0	0.016735	0	0	0	0	0	0	0	0	0.00418375	0.0209188	0.00418375	0	0	0	0	0.00418375	0	0.0083675	0	0
Bacteroidetes	Bacteroidales_RF16_group	f_Bacteroidales_RF16_group	OTU1875	0.00355619	0.000209188	0.000559507	0.0065	0	0	0.00418375	0	0.00418375	0.0083675	0.00418375	0.0083675	0	0.00418375	0.0125513	0	0.0083675	0.0125513	0	0.00418375	0	0	0	0	0	0	0	0	0	0	0.00418375	0	0	0	0	0	0	0	0	0	0	0	0	0
Tenericutes	o_Mollicutes_RF9	o_Mollicutes_RF9	OTU187	0.0117145	0.00397456	0.00129895	0.0068	0.0083675	0.0083675	0.0083675	0.0125513	0.0083675	0.0125513	0	0	0.016735	0.0083675	0.00418375	0.0125513	0.0209188	0.0376538	0.0209188	0.00418375	0.00418375	0.0209188	0.00418375	0.0209188	0.00418375	0	0	0.0083675	0	0.0125513	0.00418375	0	0	0.0083675	0.00418375	0	0.016735	0	0	0.00418375	0	0.0083675	0.00418375	0.00418375
0	0	0	OTU2115	0.003347	0.00104594	0.000718231	0.0068	0.00418375	0.0083675	0	0.0083675	0.00418375	0.00418375	0.00418375	0	0	0.00418375	0.00418375	0.016735	0	0	0	0.00418375	0	0	0.00418375	0	0	0	0	0	0	0	0.0209188	0	0	0	0	0	0	0	0	0	0	0	0	0
Firmicutes	Lachnospiraceae	Lachnospiraceae_UCG-006	OTU2655	0.0280311	0.00941344	0.00304061	0.0068	0.0543888	0.0125513	0.00418375	0.00418375	0.0711238	0.06694	0.00418375	0.0251025	0.0251025	0.0251025	0.0125513	0.016735	0.0460213	0.0627563	0.0125513	0.00418375	0.0125513	0.03347	0.0418375	0.0251025	0	0.0125513	0.0125513	0.0083675	0	0.0083675	0.00418375	0.0209188	0.0083675	0.00418375	0.0125513	0.016735	0.0125513	0	0	0.0418375	0.0083675	0.0083675	0.00418375	0.00418375
Firmicutes	Ruminococcaceae	f_Ruminococcaceae	OTU3202	0.00732156	0.00104594	0.00144464	0.0068	0	0	0	0.00418375	0.00418375	0.00418375	0.0125513	0	0.016735	0.0083675	0.00418375	0	0	0.0292863	0.00418375	0	0.0460213	0.0083675	0	0.00418375	0	0	0	0	0	0	0.016735	0	0	0	0.00418375	0	0	0	0	0	0	0	0	0
Firmicutes	Lachnospiraceae	Acetitomaculum	OTU3001	0.00439294	0.0121329	0.00127541	0.0069	0.00418375	0	0	0.0083675	0.0083675	0.0251025	0	0.0083675	0	0.00418375	0.00418375	0	0	0.00418375	0	0	0.00418375	0	0.0083675	0.0083675	0.0209188	0.0125513	0.0209188	0.0209188	0	0.016735	0	0.0125513	0.0209188	0.00418375	0.00418375	0.0083675	0.0083675	0.00418375	0.00418375	0.0125513	0.0083675	0.016735	0.016735	0.0292863
Actinobacteria	Coriobacteriaceae	f_Coriobacteriaceae	OTU2717	0.00648481	0.00125512	0.000915971	0.007	0.00418375	0.00418375	0	0.0083675	0.016735	0.016735	0	0	0.00418375	0	0.00418375	0.0083675	0.0251025	0.0083675	0.00418375	0	0	0.0125513	0.00418375	0.0083675	0	0	0	0	0	0	0	0.0083675	0	0.00418375	0	0.0083675	0	0	0	0.00418375	0	0	0	0
Cyanobacteria	o_Gastranaerophilales	o_Gastranaerophilales	OTU2845	0.00481131	0.00083675	0.000783961	0.007	0.0083675	0	0	0.0125513	0.00418375	0.0125513	0.00418375	0.00418375	0	0.00418375	0.0125513	0.00418375	0	0	0	0	0	0.0209188	0.00418375	0.00418375	0	0	0	0	0	0	0.0125513	0	0.00418375	0	0	0	0	0	0	0	0	0	0	0
Firmicutes	Family_XIII	Anaerovorax	OTU2572	0.00648481	0.00146431	0.000833391	0.0071	0.0083675	0.0083675	0.00418375	0	0.00418375	0.0083675	0.00418375	0	0.0083675	0.00418375	0.016735	0.016735	0.00418375	0	0.00418375	0	0.0209188	0	0.00418375	0.0125513	0	0	0.00418375	0	0.0083675	0.00418375	0.00418375	0.00418375	0	0	0	0	0	0	0	0.00418375	0	0	0	0
Proteobacteria	Succinivibrionaceae	Ruminobacter	OTU490	0.192453	0.0675676	0.0243982	0.0071	0.217555	0.238474	0.376538	0.292863	0.150615	0.0376538	0.276128	0.0585725	0.510418	0.0418375	0.0083675	0.217555	0.26776	0.0209188	0.0543888	0.112961	0.0209188	0.150615	0.585725	0.209188	0.0083675	0.06694	0.0292863	0.0083675	0.464396	0.00418375	0.016735	0.0125513	0	0.0418375	0.179901	0.309598	0.0627563	0	0.00418375	0.0627563	0.016735	0.03347	0.0292863	0
Bacteroidetes	Prevotellaceae	f_Prevotellaceae	OTU1052	0.00188269	0.0106686	0.00141323	0.0072	0	0	0	0	0	0.00418375	0	0	0	0	0	0	0.0125513	0	0	0.0083675	0	0	0.0083675	0.00418375	0.0251025	0	0.0209188	0.00418375	0	0.0125513	0	0.00418375	0	0	0.0083675	0.0083675	0.0125513	0.0209188	0.0209188	0.0125513	0.00418375	0	0.03347	0.0251025
Firmicutes	Christensenellaceae	Christensenellaceae_R-7_group	OTU2515	0.00460213	0.023429	0.00321482	0.0073	0	0.00418375	0.00418375	0.0083675	0.00418375	0.0083675	0.00418375	0.00418375	0	0.00418375	0.00418375	0	0.0125513	0.00418375	0	0.00418375	0.00418375	0	0.0083675	0.0125513	0.0209188	0.0543888	0.00418375	0.0627563	0.0083675	0.083675	0.0125513	0	0.0125513	0	0	0.00418375	0.0083675	0.016735	0.0125513	0.0292863	0.0083675	0.016735	0.0711238	0.0418375
Bacteroidetes	Prevotellaceae	Prevotella_1	OTU1569	0.0328424	0.0104594	0.00358866	0.0074	0.0209188	0.0418375	0.10041	0.0460213	0.00418375	0.03347	0.0627563	0.0418375	0.0878588	0.0251025	0.0251025	0	0.0125513	0.0083675	0.0376538	0.0251025	0.050205	0.0083675	0.0125513	0.0125513	0.0083675	0	0.0209188	0	0.00418375	0.00418375	0.00418375	0.016735	0.0209188	0.016735	0	0.0209188	0	0	0.0209188	0.016735	0.016735	0.0125513	0.0125513	0.0125513
Bacteroidetes	Prevotellaceae	Prevotella_1	OTU1183	0.00732156	0.00125512	0.000953189	0.0076	0.0125513	0.00418375	0.016735	0.016735	0.0209188	0.0083675	0	0.00418375	0.00418375	0.0083675	0	0	0	0	0.0083675	0.0125513	0.0209188	0	0.00418375	0.00418375	0	0.00418375	0	0.00418375	0	0	0	0.00418375	0	0.00418375	0	0.00418375	0	0	0	0.00418375	0	0	0	0
Verrucomicrobia	c_WCHB1-41	c_WCHB1-41	OTU207	0.00983181	0.00271944	0.00117954	0.0076	0.0083675	0.00418375	0	0.00418375	0.016735	0.0251025	0.00418375	0.0083675	0	0.016735	0.0251025	0.0083675	0.00418375	0.0125513	0.00418375	0	0.0083675	0.0251025	0.00418375	0.016735	0	0	0.00418375	0	0	0.0083675	0.0083675	0	0	0.0083675	0.0125513	0.00418375	0	0	0	0.0083675	0	0	0	0
Actinobacteria	Coriobacteriaceae	Senegalimassilia	OTU3391	0.0135972	0.00460213	0.00145152	0.0076	0.0209188	0	0.00418375	0.0292863	0.0209188	0.0209188	0.0125513	0.0125513	0.00418375	0.00418375	0.016735	0.016735	0.016735	0.0376538	0.00418375	0	0.0125513	0.00418375	0.0125513	0.0209188	0	0.00418375	0	0	0	0.00418375	0.0083675	0.00418375	0.0083675	0	0	0.016735	0.016735	0	0	0.0083675	0.00418375	0	0.0125513	0.00418375
Firmicutes	Christensenellaceae	Christensenellaceae_R-7_group	OTU2142	0.120701	0.138691	0.0368879	0.0077	0.0794913	0.175718	0.083675	0.192453	0.146431	0.158983	0.142248	0.0753075	0.06694	0.129696	0.184085	0.0794913	0.104594	0.138064	0.050205	0.0753075	0.125513	0.112961	0.104594	0.188269	0.0209188	0.0711238	0.0711238	0.03347	1.53544	0.0627563	0.050205	0.112961	0.0794913	0.0878588	0.083675	0.050205	0.06694	0	0.016735	0.179901	0.0418375	0.0376538	0.0920425	0.0794913
Firmicutes	Lachnospiraceae	f_Lachnospiraceae	OTU3057	0.0102502	0.00209187	0.00132291	0.0077	0.00418375	0.0125513	0	0.016735	0.0251025	0	0	0.0083675	0.00418375	0.0083675	0.0125513	0.03347	0.0251025	0.0209188	0	0.00418375	0	0.00418375	0.0125513	0.0125513	0	0	0	0	0.0125513	0	0.00418375	0	0	0.00418375	0.00418375	0.00418375	0	0	0	0.0083675	0.00418375	0	0	0
Bacteroidetes	Bacteroidales_RF16_group	f_Bacteroidales_RF16_group	OTU1767	0.0349343	0.0119237	0.00414549	0.0079	0.03347	0.03347	0.0376538	0.00418375	0.112961	0.0460213	0.016735	0.016735	0.00418375	0.0292863	0.0209188	0.0711238	0.00418375	0.0376538	0.016735	0.0753075	0.0083675	0.0878588	0.0125513	0.0292863	0	0.0125513	0.0418375	0.0083675	0	0.0376538	0.0083675	0.00418375	0.00418375	0.0083675	0.0543888	0.00418375	0.00418375	0	0	0.0125513	0.0083675	0.0125513	0.0083675	0.0083675
Verrucomicrobia	c_WCHB1-41	c_WCHB1-41	OTU317	0.0177809	0.00439294	0.00244573	0.0079	0.0209188	0	0	0.0543888	0.06694	0.016735	0	0.0125513	0	0.0125513	0.0251025	0.0125513	0.0125513	0.050205	0.00418375	0.0083675	0.0125513	0.0125513	0.0125513	0.0209188	0	0.0083675	0.0083675	0	0	0	0.0251025	0.00418375	0.00418375	0.0083675	0.016735	0	0	0	0	0	0	0.0125513	0	0
Bacteroidetes	Prevotellaceae	Prevotellaceae_UCG-001	OTU1723	0.0119237	0.0366078	0.00433961	0.008	0.0292863	0.0543888	0.0125513	0.00418375	0.00418375	0.0125513	0.0083675	0.016735	0.0083675	0	0.0125513	0	0	0.0083675	0.0083675	0.0209188	0.016735	0	0.0125513	0.0083675	0.083675	0.0251025	0.0627563	0.0209188	0	0.0251025	0.0209188	0.0543888	0.112961	0.016735	0.03347	0.0376538	0.0543888	0.0083675	0.00418375	0.0251025	0.0209188	0.104594	0.0209188	0
Firmicutes	Lachnospiraceae	Eubacterium_ruminantium_group	OTU3207	0.0016735	0.00920425	0.00139887	0.008	0	0.0125513	0	0	0	0	0	0	0.00418375	0	0.00418375	0	0	0	0.0083675	0	0	0	0.00418375	0	0.00418375	0.016735	0	0.00418375	0.0460213	0.00418375	0.0125513	0.0083675	0	0	0.0083675	0	0.0125513	0	0	0.00418375	0.0125513	0.0125513	0.0209188	0.016735
Bacteroidetes	Prevotellaceae	Prevotellaceae_UCG-003	OTU1921	0.00857669	0.00251025	0.00104204	0.0082	0.016735	0.00418375	0.00418375	0.00418375	0.0125513	0.0083675	0	0.0083675	0.0125513	0	0.00418375	0.0083675	0.0209188	0.00418375	0	0.0125513	0.0251025	0	0.0125513	0.0125513	0.00418375	0	0	0	0.0083675	0	0	0	0	0	0.0083675	0.00418375	0	0	0	0.016735	0.00418375	0	0.00418375	0
Bacteroidetes	Prevotellaceae	Prevotellaceae_UCG-001	OTU1952	0.00397456	0.000418375	0.000652758	0.0082	0.0209188	0	0.0083675	0.0083675	0	0.0083675	0.00418375	0.00418375	0	0.00418375	0	0.0083675	0	0.00418375	0.00418375	0.00418375	0	0	0	0	0	0.00418375	0	0	0	0	0	0	0	0	0	0.00418375	0	0	0	0	0	0	0	0
Firmicutes	Ruminococcaceae	f_Ruminococcaceae	OTU2405	0.00376538	0.000627563	0.000496556	0.0082	0.0083675	0	0.0083675	0.00418375	0.00418375	0	0	0	0.0083675	0.0083675	0.00418375	0	0.0083675	0.00418375	0	0	0	0.00418375	0.00418375	0.0083675	0	0	0.00418375	0	0.00418375	0	0	0	0	0	0	0	0	0	0.00418375	0	0	0	0	0
Actinobacteria	Coriobacteriaceae	Senegalimassilia	OTU3413	0.00585725	0.00083675	0.00092587	0.0082	0	0	0	0.016735	0.0083675	0	0.00418375	0.0125513	0.00418375	0.00418375	0.0125513	0.0292863	0.00418375	0.00418375	0	0	0	0.00418375	0.0083675	0.00418375	0	0	0	0	0	0	0.00418375	0	0	0.00418375	0	0	0	0	0.00418375	0.00418375	0	0	0	0
Bacteroidetes	Bacteroidales_S24-7_group	f_Bacteroidales_S24-7_group	OTU1710	0.112752	0.233453	0.0198728	0.0083	0.0627563	0.06694	0.06694	0.0711238	0.0543888	0.146431	0.192453	0.16735	0.06694	0.0878588	0.083675	0.016735	0.305414	0.146431	0.083675	0.129696	0.276128	0.0794913	0.050205	0.10041	0.451845	0.158983	0.192453	0.125513	0.0376538	0.443478	0.205004	0.456029	0.0585725	0.0878588	0.175718	0.154799	0.326333	0.10041	0.230106	0.363986	0.23429	0.104594	0.376538	0.384905
Saccharibacteria	Unknown_Family	Candidatus_Saccharimonas	OTU2490	0.00648481	0.00104594	0.00108852	0.0083	0.0083675	0	0.0083675	0.016735	0.00418375	0.00418375	0	0.016735	0.00418375	0.0083675	0.0125513	0	0	0.00418375	0	0.03347	0	0	0	0.0083675	0	0	0	0	0	0	0	0	0	0.0125513	0.0083675	0	0	0	0	0	0	0	0	0
Firmicutes	Lachnospiraceae	Marvinbryantia	OTU2981	0.00460213	0.0123421	0.00126658	0.0083	0	0	0	0.0083675	0.016735	0.0083675	0.00418375	0.00418375	0.00418375	0.0083675	0.0125513	0.0125513	0	0.0083675	0	0	0	0.00418375	0	0	0.016735	0.016735	0.0125513	0.0125513	0	0.03347	0.00418375	0.0209188	0.0083675	0.0083675	0.0083675	0.0125513	0.0083675	0.0251025	0	0.00418375	0.00418375	0.016735	0.0209188	0.0125513
Bacteroidetes	Prevotellaceae	Prevotella_1	OTU779	0.0276128	0.0654757	0.0056652	0.0083	0.016735	0.083675	0.0376538	0.0543888	0.00418375	0.0209188	0.0292863	0.0209188	0.0251025	0.00418375	0.0083675	0.016735	0.016735	0.0209188	0.0083675	0.0711238	0.0418375	0.00418375	0.03347	0.03347	0.06694	0.0753075	0.0878588	0.0543888	0	0.083675	0.0125513	0.142248	0.108778	0.0083675	0.10041	0.06694	0.0711238	0.0376538	0.0627563	0.083675	0.0878588	0.016735	0.0376538	0.104594
Firmicutes	Ruminococcaceae	Eubacterium_coprostanoligenes_group	OTU2296	0.00773994	0.000627563	0.00126226	0.0086	0.0125513	0	0.00418375	0.016735	0.0292863	0.0209188	0	0	0	0	0.0125513	0.0292863	0.00418375	0.016735	0	0.00418375	0.00418375	0	0	0	0	0	0.00418375	0	0.0083675	0	0	0	0	0	0	0	0	0	0	0	0	0	0	0
Firmicutes	Ruminococcaceae	f_Ruminococcaceae	OTU3083	0.0165258	0.0050205	0.00219084	0.0086	0.00418375	0.00418375	0.00418375	0.0125513	0.06694	0.0460213	0	0.0125513	0.0125513	0.016735	0.00418375	0.0125513	0.0251025	0.0418375	0.0209188	0.00418375	0.0125513	0.016735	0.00418375	0.0083675	0.0083675	0.00418375	0	0.0083675	0	0.00418375	0.0083675	0.00418375	0.00418375	0.00418375	0.00418375	0.0125513	0.0083675	0	0	0.0251025	0.00418375	0	0	0
Bacteroidetes	Rikenellaceae	Rikenellaceae_RC9_gut_group	OTU641	0.00941344	0.00355619	0.00127067	0.0086	0.0251025	0	0.00418375	0.00418375	0.0125513	0.00418375	0	0.0125513	0.00418375	0.0209188	0.00418375	0.0125513	0.0251025	0.016735	0.0083675	0.0083675	0	0.0125513	0.0083675	0.00418375	0	0	0	0.00418375	0	0.00418375	0	0.016735	0	0	0	0	0.00418375	0	0.0083675	0.0292863	0	0.00418375	0	0
Tenericutes	o_Mollicutes_RF9	o_Mollicutes_RF9	OTU294	0.000418375	0.00397456	0.000669727	0.0089	0	0	0	0.00418375	0	0	0	0	0	0	0.00418375	0	0	0	0	0	0	0	0	0	0	0.0083675	0.00418375	0	0	0.00418375	0	0.00418375	0	0.00418375	0.0125513	0.0083675	0.0209188	0	0.00418375	0	0	0.00418375	0.00418375	0
Bacteroidetes	Bacteroidales_BS11_gut_group	f_Bacteroidales_BS11_gut_group	OTU1327	0.0223831	0.00878588	0.00225694	0.009	0.0418375	0.0083675	0.00418375	0.0292863	0.00418375	0.0292863	0.0083675	0.0083675	0.0083675	0.016735	0.0376538	0.050205	0.0251025	0.0251025	0.00418375	0.0125513	0.0418375	0.050205	0.0209188	0.0209188	0.00418375	0.0251025	0.0209188	0.0083675	0	0.00418375	0.0209188	0.00418375	0.0083675	0.0125513	0	0	0.0251025	0	0	0.0209188	0.00418375	0.0083675	0.0083675	0
Firmicutes	Lachnospiraceae	f_Lachnospiraceae	OTU2656	0.0280311	0.0115053	0.00268805	0.009	0.016735	0.0418375	0.0083675	0.0251025	0.0418375	0.0543888	0.0292863	0.00418375	0.016735	0.0209188	0.0711238	0.0460213	0.0292863	0.0292863	0.0083675	0.0125513	0.00418375	0.0209188	0.0251025	0.0543888	0.0083675	0.0083675	0.0209188	0.0083675	0.0125513	0.0125513	0.03347	0.00418375	0.03347	0.0125513	0.0209188	0.0083675	0.00418375	0.00418375	0	0.0251025	0	0.0125513	0	0
Firmicutes	Ruminococcaceae	Ruminococcaceae_UCG-014	OTU2671	0.0453937	0.0148523	0.00498011	0.009	0.0627563	0.0209188	0	0.0209188	0.117145	0.0753075	0	0.0125513	0.03347	0.0251025	0.0878588	0.0418375	0.00418375	0.083675	0.0543888	0.0125513	0.03347	0.0585725	0.0627563	0.10041	0.00418375	0.0543888	0.0209188	0	0	0.00418375	0.0083675	0.0543888	0.0418375	0.0083675	0.03347	0	0.0083675	0	0	0.0292863	0.016735	0.0083675	0.00418375	0
Firmicutes	Lachnospiraceae	f_Lachnospiraceae	OTU2884	0.00209187	0.0173626	0.00278804	0.009	0	0.0125513	0	0	0	0	0	0.00418375	0	0	0.00418375	0	0	0.00418375	0.00418375	0	0	0	0	0.0125513	0	0	0.0460213	0	0	0.00418375	0	0.0209188	0	0.0083675	0.0878588	0.0292863	0.00418375	0.00418375	0.0209188	0.0125513	0.016735	0.0125513	0.03347	0.0460213
Proteobacteria	Succinivibrionaceae	Succinivibrionaceae_UCG-002	OTU40	2.68911	1.09196	0.329254	0.009	3.25077	2.51025	3.40139	0.60246	0.376538	0.690319	6.08317	5.27989	4.25487	0.556439	0.443478	2.70689	2.57301	0.355619	1.64421	2.0333	1.05012	2.43076	8.61434	4.92427	0.142248	0.472764	2.22157	0.313781	2.15045	0.376538	0.380721	0.338884	0.171534	0.330516	6.98686	2.8073	1.04175	0	0	0.510418	1.19237	1.20074	1.20074	0
Bacteroidetes	Bacteroidales_BS11_gut_group	f_Bacteroidales_BS11_gut_group	OTU808	0.0309598	0.0135972	0.00294081	0.009	0.03347	0.0251025	0	0.016735	0.0543888	0.06694	0.0251025	0.0418375	0.016735	0.0418375	0.0209188	0.0083675	0.0418375	0.06694	0.0125513	0.0083675	0.03347	0.0251025	0.0251025	0.0543888	0.00418375	0.0125513	0.0376538	0.00418375	0.016735	0.00418375	0.0292863	0.0125513	0	0.0125513	0.0209188	0.00418375	0.0251025	0	0.00418375	0.050205	0.00418375	0.0125513	0.016735	0
Cyanobacteria	o_Gastranaerophilales	o_Gastranaerophilales	OTU2633	0.00941344	0.0292863	0.00337201	0.0091	0	0.00418375	0	0.0209188	0	0.016735	0.0125513	0.0418375	0.00418375	0	0	0	0	0.0125513	0.0125513	0.0083675	0.00418375	0.0209188	0.00418375	0.0251025	0.0251025	0.0418375	0.0083675	0.00418375	0	0.0209188	0.050205	0.0209188	0.0585725	0.0292863	0.083675	0.0083675	0.016735	0.0083675	0.0753075	0.0543888	0.0125513	0.0418375	0.0209188	0.00418375
Bacteroidetes	Prevotellaceae	Prevotella_1	OTU787	0.0359803	0.00397456	0.00752969	0.0093	0.00418375	0	0.00418375	0.016735	0	0.0209188	0	0.0125513	0.205004	0.0209188	0.0125513	0.00418375	0	0	0.0460213	0.0083675	0.00418375	0.205004	0.112961	0.0418375	0	0.00418375	0	0.00418375	0.0418375	0	0	0	0	0.00418375	0.0125513	0	0	0	0	0.0125513	0	0	0	0
Bacteroidetes	Prevotellaceae	Prevotella_1	OTU804	0.0560623	0.155217	0.014806	0.0093	0.0376538	0.104594	0.0753075	0.0418375	0.00418375	0.0543888	0.0125513	0.188269	0.13388	0.050205	0.0962263	0.0209188	0.0125513	0.0251025	0.0794913	0.0376538	0.0418375	0.03347	0.03347	0.0376538	0.205004	0.163166	0.221739	0.343068	0.0083675	0.0920425	0.0125513	0.230106	0.13388	0.108778	0.121329	0.083675	0.016735	0.0251025	0.20082	0.322149	0.217555	0.108778	0.326333	0.163166
Firmicutes	Ruminococcaceae	f_Ruminococcaceae	OTU3059	0.0083675	0.00146431	0.00124334	0.0094	0.0125513	0	0	0.0083675	0.0083675	0.0209188	0	0.00418375	0.0083675	0	0.00418375	0.016735	0.0376538	0.016735	0	0	0	0.0083675	0.0125513	0.0083675	0	0.00418375	0	0	0.0125513	0	0	0.0083675	0	0	0	0	0	0	0	0.00418375	0	0	0	0
Firmicutes	Ruminococcaceae	Papillibacter	OTU3214	0.00376538	0.000418375	0.000652973	0.0094	0.0083675	0	0	0.00418375	0.00418375	0.00418375	0	0	0	0	0.00418375	0	0.0209188	0	0.00418375	0.00418375	0	0.00418375	0.00418375	0.0125513	0	0	0	0	0	0	0	0.00418375	0	0	0	0	0	0	0	0.00418375	0	0	0	0
Tenericutes	unclassified__rumen_bacterium_RF9	f__rumen_bacterium_RF9	OTU443	0.00355619	0.000418375	0.00057994	0.0094	0.00418375	0	0	0.0083675	0	0.0125513	0	0	0	0.00418375	0.00418375	0.00418375	0.016735	0.00418375	0	0.00418375	0	0.00418375	0	0.00418375	0	0	0	0	0	0.00418375	0	0	0	0	0	0	0	0	0	0.00418375	0	0	0	0
Firmicutes	Erysipelotrichaceae	Anaerorhabdus_furcosa_group	OTU466	0.00376538	0.000418375	0.000652973	0.0094	0	0	0.00418375	0	0.0209188	0.00418375	0	0.00418375	0.0125513	0	0	0.00418375	0.00418375	0	0.00418375	0.00418375	0	0.00418375	0	0.0083675	0	0	0.00418375	0	0	0	0	0	0	0	0	0	0	0	0	0.00418375	0	0	0	0
Elusimicrobia	unclassified_Lineage_I	Candidatus_Endomicrobium	OTU2149	0.0564806	0.0274036	0.00718346	0.0095	0.0125513	0.0627563	0.0125513	0.0627563	0.0627563	0.016735	0.016735	0.06694	0.03347	0.117145	0.0962263	0.117145	0.050205	0.0292863	0.0962263	0.0209188	0.016735	0.163166	0.0292863	0.0460213	0	0	0.0251025	0.0794913	0.0627563	0	0.0460213	0.0083675	0.0209188	0.192453	0.0251025	0.03347	0.0083675	0	0	0.0083675	0.00418375	0.0125513	0.016735	0.00418375
Firmicutes	Ruminococcaceae	Ruminococcaceae_UCG-005	OTU2411	0.00564806	0.000627563	0.00100211	0.0095	0.0083675	0	0	0.0083675	0.00418375	0	0.0083675	0.00418375	0.00418375	0	0.0083675	0.03347	0.016735	0.0083675	0	0	0	0	0	0.0083675	0	0	0	0	0	0	0	0	0	0	0	0	0	0	0	0.0083675	0	0	0.00418375	0
Bacteroidetes	Prevotellaceae	Prevotella_1	OTU914	0.0236382	0.0951803	0.0240815	0.0095	0.0209188	0.0585725	0.0209188	0.016735	0.0125513	0.016735	0.0209188	0.0376538	0.0083675	0.0376538	0.0083675	0.0251025	0.016735	0	0.016735	0.0292863	0.0292863	0.050205	0.016735	0.0292863	0.0125513	0.0292863	0.0711238	0.104594	0.983181	0.0292863	0.03347	0.06694	0.0543888	0.050205	0.0418375	0.0460213	0.0292863	0.00418375	0	0.0711238	0.050205	0.138064	0.0460213	0.0418375
Firmicutes	Lachnospiraceae	f_Lachnospiraceae	OTU3107	0.00439294	0.000418375	0.000832549	0.0096	0	0	0.00418375	0.016735	0.00418375	0.0125513	0.00418375	0	0.00418375	0	0	0.0251025	0.0083675	0.00418375	0	0.00418375	0	0	0	0	0	0	0	0	0.0083675	0	0	0	0	0	0	0	0	0	0	0	0	0	0	0
Bacteroidetes	Prevotellaceae	Prevotellaceae_UCG-003	OTU1832	0.0050205	0.00104594	0.000733687	0.0097	0.016735	0	0	0	0	0.016735	0.00418375	0.00418375	0.0125513	0.00418375	0.0083675	0.0083675	0	0.00418375	0.00418375	0	0.0083675	0.00418375	0	0.00418375	0	0	0	0.00418375	0	0	0	0	0	0.0083675	0	0	0	0	0	0	0	0.0083675	0	0
Firmicutes	Lachnospiraceae	Lachnospiraceae_NK3A20_group	OTU2013	0.00690319	0.0278219	0.00330772	0.0097	0.0083675	0.00418375	0.0083675	0.00418375	0.0083675	0.0083675	0.0083675	0.0083675	0.0083675	0.0083675	0.00418375	0.00418375	0.0083675	0.016735	0	0.0083675	0	0.00418375	0.0083675	0.0083675	0.0209188	0.0209188	0.0125513	0.0209188	0	0.0878588	0	0.0292863	0.016735	0.00418375	0	0.03347	0.0251025	0.0292863	0.0292863	0.06694	0.0418375	0.00418375	0.0292863	0.083675
Firmicutes	Lachnospiraceae	f_Lachnospiraceae	OTU3236	0.0050205	0.00104594	0.000733687	0.0097	0.016735	0.00418375	0	0.0125513	0.0083675	0.0083675	0	0	0.00418375	0	0.00418375	0	0.016735	0.00418375	0.00418375	0	0.00418375	0	0.0083675	0.00418375	0	0	0	0	0.0083675	0	0.0083675	0	0	0	0	0	0.00418375	0	0	0	0	0	0	0
Bacteroidetes	p_Bacteroidetes	p_Bacteroidetes	OTU1227	0.00522969	0.0259393	0.00388039	0.01	0	0.016735	0	0.00418375	0.00418375	0	0	0	0	0.00418375	0	0.0125513	0.0125513	0	0.00418375	0	0.00418375	0.0083675	0.0083675	0.0251025	0.00418375	0.03347	0.016735	0.0376538	0.117145	0.016735	0.00418375	0.0125513	0.0794913	0.0209188	0.0292863	0.0209188	0.0083675	0	0	0.0753075	0.0083675	0.0292863	0	0.00418375
Verrucomicrobia	c_WCHB1-41	c_WCHB1-41	OTU141	0.0508326	0.0209188	0.0051194	0.01	0.03347	0.016735	0.0125513	0.0711238	0.129696	0.150615	0.0209188	0.0543888	0.0251025	0.0543888	0.10041	0.0292863	0.0585725	0.0711238	0.0125513	0.016735	0.0418375	0.03347	0.050205	0.03347	0.0083675	0.0376538	0.0209188	0.0209188	0.016735	0.0125513	0.0209188	0.0460213	0.0251025	0.0209188	0.0292863	0.03347	0.0083675	0	0	0.0543888	0.0125513	0.0209188	0.0292863	0
Bacteroidetes	Bacteroidales_BS11_gut_group	f_Bacteroidales_BS11_gut_group	OTU1423	0.00439294	0.000627563	0.000649527	0.01	0.0083675	0.0125513	0.0083675	0.0083675	0	0	0	0	0.0083675	0	0.0125513	0.0125513	0	0	0.00418375	0	0	0.00418375	0.00418375	0.00418375	0	0	0	0	0	0	0	0	0	0	0.0083675	0	0	0	0	0.00418375	0	0	0	0
Firmicutes	Ruminococcaceae	Ruminococcaceae_UCG-010	OTU2236	0.00711238	0.00083675	0.00120728	0.01	0.00418375	0	0	0.00418375	0.0292863	0.03347	0	0	0.00418375	0.016735	0.00418375	0.0083675	0.0083675	0.0125513	0	0.00418375	0	0	0	0.0125513	0	0	0.00418375	0	0.0083675	0	0	0	0	0	0.00418375	0	0	0	0	0	0	0	0	0
SR1_Absconditabacteria	p_SR1_Absconditabacteria	p_SR1_Absconditabacteria	OTU2630	0.0338884	0.00376538	0.00449657	0.01	0	0	0	0.0585725	0.0585725	0.0543888	0	0.0083675	0.016735	0.0711238	0.117145	0.03347	0.03347	0.050205	0.016735	0	0	0.0418375	0.0251025	0.0920425	0	0.0083675	0	0.00418375	0	0.0083675	0.00418375	0.0125513	0.00418375	0	0.0209188	0	0	0	0.00418375	0	0	0	0	0.0083675
Firmicutes	Lachnospiraceae	Oribacterium	OTU2734	0.212953	0.385114	0.032228	0.01	0.0627563	0.665216	0.506234	0.0962263	0.0753075	0.255209	0.665216	0.163166	0.083675	0.138064	0.158983	0.0292863	0.0460213	0.108778	0.276128	0.104594	0.405824	0.125513	0.0627563	0.230106	0.338884	0.384905	0.158983	0.40164	0.573174	0.292863	0.246841	0.581541	0.426743	0.493683	0.338884	0.376538	0.573174	0.251025	0.711238	0.347251	0.0962263	0.70287	0.255209	0.150615
Firmicutes	Ruminococcaceae	Eubacterium_coprostanoligenes_group	OTU2759	0.0516693	0.0102502	0.00673578	0.01	0.0460213	0.0209188	0.0083675	0.129696	0.179901	0.083675	0	0.016735	0.00418375	0.0418375	0.0878588	0.0376538	0.0585725	0.117145	0	0	0.0292863	0.016735	0.0376538	0.117145	0.00418375	0.00418375	0	0.00418375	0.016735	0.00418375	0.0251025	0.00418375	0.016735	0.0251025	0.0083675	0	0.00418375	0	0	0.0585725	0.00418375	0.0125513	0.0083675	0.00418375
Firmicutes	Ruminococcaceae	Anaerotruncus	OTU2995	0.0213371	0.0127604	0.00373422	0.01	0.00418375	0.0292863	0	0.016735	0.0083675	0.0209188	0.0125513	0.016735	0.0292863	0.0292863	0.0543888	0.03347	0.0125513	0.0209188	0.0251025	0.016735	0.03347	0	0.0083675	0.0543888	0.00418375	0.00418375	0.0209188	0.00418375	0	0.0083675	0.0292863	0	0	0.0083675	0.016735	0.00418375	0	0	0	0.13388	0.00418375	0.00418375	0.00418375	0.0083675
Bacteroidetes	Prevotellaceae	Prevotella_1	OTU971	0.0225923	0.0612919	0.00815355	0.01	0.0251025	0	0	0.00418375	0.0251025	0.00418375	0.129696	0	0.0209188	0.016735	0.00418375	0.00418375	0.00418375	0.0125513	0.108778	0.0125513	0.00418375	0.0418375	0.0292863	0.00418375	0.0585725	0.06694	0.0125513	0.083675	0.00418375	0.0292863	0.259393	0.0209188	0.0794913	0.0460213	0.06694	0.083675	0.083675	0.0209188	0.0920425	0.0125513	0.016735	0.13388	0.050205	0.00418375
Bacteroidetes	Rikenellaceae	Rikenellaceae_RC9_gut_group	OTU1000	0.0290771	0.0117145	0.00295148	0.011	0.0460213	0.0083675	0.0125513	0.016735	0.083675	0.0418375	0.016735	0.0125513	0.0251025	0.0209188	0.050205	0.0418375	0.0376538	0.03347	0	0.0083675	0.0083675	0.0418375	0.0292863	0.0460213	0	0.0251025	0.0125513	0.016735	0	0.00418375	0.0251025	0.0125513	0.0083675	0.0209188	0.00418375	0.0125513	0.0083675	0	0.00418375	0.050205	0	0.0083675	0.0209188	0
Bacteroidetes	Prevotellaceae	Prevotella_1	OTU1084	0.0219647	0.00941344	0.00234836	0.011	0	0.0125513	0.016735	0.016735	0.0251025	0.0125513	0.0125513	0.050205	0.0083675	0.0418375	0.0083675	0.0125513	0.0125513	0.0418375	0.0209188	0.0418375	0.016735	0.0251025	0.050205	0.0125513	0.00418375	0.03347	0.0125513	0	0	0	0.0251025	0.00418375	0.0125513	0.0376538	0.0251025	0.00418375	0	0	0	0.0083675	0.00418375	0.016735	0	0
Bacteroidetes	Prevotellaceae	Prevotella_1	OTU1161	0.0102502	0.00397456	0.00136641	0.011	0	0.0083675	0.00418375	0.0083675	0.0251025	0	0.00418375	0.0125513	0.00418375	0.00418375	0.03347	0.0209188	0.00418375	0.016735	0.016735	0.00418375	0.00418375	0.0209188	0.00418375	0.0083675	0	0.00418375	0.0251025	0	0	0	0.00418375	0.0209188	0	0.00418375	0.00418375	0.00418375	0	0	0	0.0083675	0	0.00418375	0	0
Bacteroidetes	Prevotellaceae	Prevotella_1	OTU1226	0.0108778	0.003347	0.00125512	0.011	0	0.0125513	0.0083675	0.0083675	0.0125513	0.00418375	0.00418375	0.016735	0.0209188	0.0125513	0.0251025	0.0083675	0	0	0	0.00418375	0.016735	0.016735	0.0125513	0.03347	0	0.0083675	0.0083675	0	0	0	0.0083675	0.0083675	0	0	0.0125513	0.00418375	0.0083675	0	0.00418375	0.00418375	0	0	0	0
Firmicutes	Lachnospiraceae	Butyrivibrio_2	OTU2031	0.0205004	0.006694	0.0026787	0.011	0.0125513	0.0627563	0.0585725	0.016735	0.0083675	0.00418375	0.050205	0.0125513	0.00418375	0.0251025	0.0209188	0.00418375	0.00418375	0.0125513	0.0083675	0.0125513	0.0209188	0.0125513	0	0.0585725	0	0.0125513	0.0125513	0.0083675	0	0	0.0083675	0	0	0.0376538	0.00418375	0.0083675	0.0083675	0.00418375	0	0.016735	0	0.0125513	0	0
Tenericutes	Anaeroplasmataceae	Anaeroplasma	OTU2046	0.0483223	0.0198728	0.00481598	0.011	0.0878588	0.0627563	0.0292863	0.06694	0	0.0125513	0.0753075	0.0585725	0.104594	0.050205	0.0083675	0	0.0376538	0.06694	0.0711238	0.03347	0.0418375	0.06694	0.0209188	0.0711238	0	0.0251025	0.0125513	0.0292863	0.016735	0.0125513	0.112961	0.00418375	0.0209188	0.0376538	0.00418375	0.0125513	0.016735	0	0.0125513	0.016735	0.016735	0.03347	0.00418375	0.0083675
Tenericutes	Anaeroplasmataceae	Anaeroplasma	OTU2063	0.00711238	0.0232198	0.00294196	0.011	0.00418375	0.00418375	0	0.03347	0.0083675	0	0.016735	0.0125513	0.0083675	0.0083675	0	0.0083675	0	0.0125513	0.0125513	0	0	0.00418375	0.00418375	0.00418375	0.0460213	0.0125513	0.0083675	0.0292863	0.00418375	0.0292863	0.0753075	0.0083675	0.0125513	0.0376538	0.00418375	0.03347	0.00418375	0.0083675	0.03347	0.00418375	0.0125513	0.0083675	0.0125513	0.0794913
Lentisphaerae	Oligosphaeraceae	horsej-a03	OTU2275	0.0102502	0.00104594	0.00181965	0.011	0.00418375	0	0	0.0083675	0.0209188	0.0251025	0	0	0	0.00418375	0.00418375	0.0585725	0.03347	0.0209188	0	0	0.0083675	0.00418375	0.0083675	0.00418375	0	0	0	0	0.00418375	0	0	0.00418375	0.00418375	0.00418375	0	0	0.00418375	0	0	0	0	0	0	0
Firmicutes	o_Clostridiales	o_Clostridiales	OTU2312	0.00313781	0.000627563	0.000422379	0.011	0	0	0.00418375	0	0	0.00418375	0.00418375	0.00418375	0	0.0083675	0.00418375	0.00418375	0.00418375	0.00418375	0.0083675	0	0.00418375	0	0	0.0083675	0	0	0.00418375	0	0	0	0	0	0	0.00418375	0	0	0	0	0.00418375	0	0	0	0	0
Firmicutes	Christensenellaceae	Christensenellaceae_R-7_group	OTU2315	0.00418375	0.000627563	0.000716667	0.011	0.0083675	0	0.00418375	0.0083675	0	0.00418375	0.00418375	0	0.0125513	0.0125513	0	0	0.016735	0	0	0	0	0.0083675	0.00418375	0	0	0	0	0	0.0125513	0	0	0	0	0	0	0	0	0	0	0	0	0	0	0
Firmicutes	Lachnospiraceae	Eubacterium_xylanophilum_group	OTU2666	0.0447661	0.0924609	0.0082769	0.011	0.00418375	0.0920425	0.0209188	0.0460213	0.0292863	0.0418375	0	0.0711238	0.104594	0.0460213	0.0125513	0.0418375	0	0.0376538	0.0209188	0.0376538	0.0585725	0.0585725	0.083675	0.0878588	0.0543888	0.10041	0.121329	0.0418375	0.154799	0.083675	0.00418375	0.0920425	0.0460213	0.0585725	0.179901	0.0627563	0.10041	0.0376538	0.0543888	0.10041	0.10041	0.154799	0.0460213	0.255209
Firmicutes	Lachnospiraceae	Lachnospiraceae_AC2044_group	OTU2915	0.0991549	0.0464396	0.00977602	0.011	0.050205	0.0543888	0.0292863	0.121329	0.263576	0.276128	0.0251025	0.0418375	0.0753075	0.0962263	0.154799	0.0753075	0.0711238	0.129696	0.0585725	0.112961	0.016735	0.0753075	0.108778	0.146431	0.0209188	0.050205	0.0543888	0.0460213	0.0292863	0.00418375	0.104594	0.083675	0.0418375	0.0418375	0.0460213	0.0962263	0.0251025	0	0.0209188	0.154799	0.0251025	0.0251025	0.0418375	0.016735
Firmicutes	Lachnospiraceae	f_Lachnospiraceae	OTU2938	0.0499958	0.115053	0.0107961	0.011	0.050205	0.0711238	0.06694	0.0209188	0.0209188	0.0292863	0.050205	0.0376538	0.142248	0.0251025	0.0585725	0.0209188	0.0125513	0.0376538	0.0292863	0.0251025	0.0418375	0.06694	0.0418375	0.150615	0.06694	0.0711238	0.0962263	0.0376538	0.0209188	0.23429	0.0292863	0.108778	0.0794913	0.10041	0.0585725	0.259393	0.16735	0.00418375	0.050205	0.196636	0.154799	0.213371	0.142248	0.209188
Firmicutes	Family_XIII	Anaerovorax	OTU3047	0.0117145	0.00481131	0.00132715	0.011	0	0.0125513	0.00418375	0.016735	0.0209188	0.0083675	0.0125513	0.0083675	0.00418375	0.00418375	0.0083675	0.0083675	0.016735	0.03347	0.0083675	0.0083675	0.00418375	0.00418375	0.016735	0.03347	0	0.0083675	0	0.0125513	0.00418375	0	0.00418375	0.0209188	0.00418375	0	0.00418375	0.00418375	0.00418375	0	0	0.016735	0	0.0083675	0.00418375	0
Firmicutes	Ruminococcaceae	f_Ruminococcaceae	OTU3124	0.00627562	0.00083675	0.000880527	0.011	0.0083675	0	0	0.0083675	0.016735	0.0125513	0	0.00418375	0	0.00418375	0.0125513	0.0209188	0	0	0	0.0083675	0.016735	0	0.00418375	0.0083675	0	0	0	0	0.00418375	0.00418375	0	0	0	0.00418375	0.00418375	0	0	0	0	0	0	0	0	0
Bacteroidetes	Prevotellaceae	Prevotella_1	OTU765	0.0537612	0.123839	0.0108547	0.011	0.0209188	0.06694	0.0627563	0.108778	0.0753075	0	0.0418375	0.083675	0.0292863	0.0543888	0.0920425	0.0418375	0.0460213	0.0251025	0.0251025	0.121329	0.0292863	0.050205	0.0543888	0.0460213	0.0794913	0.255209	0.06694	0.158983	0	0.0753075	0.209188	0.196636	0.217555	0.230106	0.112961	0.179901	0.0753075	0.0376538	0.050205	0.0920425	0.0711238	0.158983	0.20082	0.0083675
Bacteroidetes	Prevotellaceae	Prevotella_1	OTU795	0.0661033	0.0315873	0.00586986	0.011	0.0376538	0.0125513	0.0209188	0.0376538	0.0460213	0.0418375	0.016735	0.0962263	0.0878588	0.104594	0.0920425	0.03347	0.0794913	0.0878588	0.16735	0.0711238	0.050205	0.112961	0.0627563	0.0627563	0.016735	0.016735	0.0585725	0.0585725	0	0.0083675	0.0292863	0.0292863	0.0962263	0.06694	0.0585725	0.0460213	0.0209188	0.00418375	0.00418375	0.0125513	0.0083675	0.050205	0.0460213	0
Bacteroidetes	Rikenellaceae	Rikenellaceae_RC9_gut_group	OTU822	0.0550163	0.135554	0.0145242	0.011	0.03347	0.0376538	0.0125513	0.083675	0.138064	0.0794913	0.050205	0.0627563	0.0251025	0.0376538	0.0376538	0.0920425	0.0711238	0.13388	0.0627563	0.0083675	0.0251025	0.0083675	0.06694	0.03347	0.050205	0.06694	0.050205	0.112961	0.00418375	0.142248	0.460213	0.0376538	0.305414	0.217555	0.117145	0.0711238	0.104594	0.0962263	0.30123	0.0543888	0.06694	0.13388	0.20082	0.117145
Bacteroidetes	Prevotellaceae	Prevotellaceae_UCG-001	OTU996	0.00690319	0.0213371	0.00239069	0.011	0	0.00418375	0.00418375	0	0.0125513	0.00418375	0.0460213	0.0125513	0.0083675	0	0.00418375	0	0	0.0125513	0.0083675	0.0083675	0	0	0.00418375	0.0083675	0.0292863	0.0418375	0.0292863	0.0460213	0	0.016735	0.0460213	0.0125513	0.016735	0.00418375	0.0125513	0	0.03347	0.00418375	0.00418375	0.0292863	0.03347	0.0418375	0.0209188	0.00418375
Bacteroidetes	Prevotellaceae	Prevotella_1	OTU1004	0.0897414	0.176345	0.0143624	0.012	0.179901	0.117145	0.129696	0.050205	0.0711238	0.0753075	0.0460213	0.0794913	0.0878588	0.03347	0.112961	0.0083675	0.0083675	0.0209188	0.16735	0.121329	0.213371	0.050205	0.050205	0.171534	0.246841	0.150615	0.221739	0.205004	0	0.179901	0.0627563	0.125513	0.188269	0.142248	0.112961	0.326333	0.322149	0.0753075	0.050205	0.351435	0.23429	0.263576	0.171534	0.0962263
Bacteroidetes	Prevotellaceae	Prevotella_1	OTU1293	0.000209188	0.00920425	0.00193696	0.012	0	0	0	0	0	0	0	0	0	0.00418375	0	0	0	0	0	0	0	0	0	0	0.0083675	0	0	0	0	0.00418375	0	0.0083675	0	0	0	0.00418375	0.016735	0.0460213	0.0585725	0	0.0209188	0	0	0.016735
Firmicutes	Ruminococcaceae	Ruminococcaceae_UCG-010	OTU2205	0.0194544	0.00920425	0.00172036	0.012	0.03347	0.0125513	0.016735	0.0125513	0.0376538	0.0292863	0.0083675	0.0083675	0.0251025	0.0209188	0.0083675	0.0125513	0.0418375	0.0418375	0.0083675	0.00418375	0.016735	0.0125513	0.0125513	0.0251025	0.00418375	0.0083675	0.00418375	0.00418375	0.0083675	0.016735	0.0083675	0.016735	0.00418375	0.0083675	0.0083675	0.016735	0.016735	0	0	0.0251025	0.016735	0	0.0083675	0.0083675
Firmicutes	Ruminococcaceae	Eubacterium_coprostanoligenes_group	OTU2257	0.00522969	0.000209188	0.000977166	0.012	0.00418375	0	0	0.0083675	0.0251025	0.0083675	0	0	0	0	0.00418375	0.0209188	0	0.0209188	0	0	0	0	0.00418375	0.0083675	0	0	0.00418375	0	0	0	0	0	0	0	0	0	0	0	0	0	0	0	0	0
Firmicutes	Ruminococcaceae	Eubacterium_coprostanoligenes_group	OTU2264	0.00292862	0.000627563	0.000558252	0.012	0	0.00418375	0	0.00418375	0	0	0	0.0125513	0.00418375	0.00418375	0.00418375	0	0.00418375	0.00418375	0	0	0.00418375	0	0	0.0125513	0	0	0	0	0	0	0	0	0	0	0.0125513	0	0	0	0	0	0	0	0	0
Firmicutes	Ruminococcaceae	Ruminococcaceae_UCG-012	OTU2333	0.0115053	0.000209188	0.00242384	0.012	0.0209188	0	0	0.0376538	0.0543888	0.0209188	0	0	0	0.00418375	0	0.00418375	0.0125513	0.0711238	0	0	0.00418375	0	0	0	0	0	0	0	0	0	0.00418375	0	0	0	0	0	0	0	0	0	0	0	0	0
Firmicutes	Ruminococcaceae	Ruminococcaceae_UCG-005	OTU2363	0.2368	0.130742	0.0253048	0.012	0.46858	0.138064	0.0292863	0.154799	0.397456	0.451845	0.175718	0.158983	0.129696	0.213371	0.510418	0.288679	0.255209	0.531336	0.121329	0.016735	0.171534	0.184085	0.10041	0.238474	0.0376538	0.363986	0.138064	0.0794913	0	0.0920425	0.0753075	0.376538	0.10041	0.16735	0.10041	0.0543888	0.083675	0.00418375	0.0209188	0.606644	0.06694	0.083675	0.117145	0.0460213
Saccharibacteria	Unknown_Family	Candidatus_Saccharimonas	OTU2434	0.00460213	0.0221739	0.00324833	0.012	0	0.0292863	0	0	0	0	0	0.016735	0	0	0	0	0.00418375	0.0125513	0.00418375	0.0209188	0.00418375	0	0	0	0.0585725	0.0292863	0.00418375	0.0920425	0	0	0.0083675	0.03347	0	0.00418375	0.03347	0.0376538	0.0627563	0.016735	0	0.0209188	0.0125513	0.0083675	0.0209188	0
Firmicutes	Family_XIII	Mogibacterium	OTU2476	0.0629654	0.0322149	0.00498571	0.012	0.050205	0.050205	0.083675	0.0920425	0.0878588	0.083675	0.0878588	0.0627563	0.050205	0.0962263	0.129696	0.0878588	0.108778	0.0627563	0	0.0083675	0.03347	0	0.0209188	0.0627563	0.016735	0.00418375	0.0251025	0.0125513	0.050205	0.016735	0.0292863	0.0418375	0.03347	0.050205	0.0418375	0.0460213	0.03347	0.03347	0.03347	0.016735	0.0292863	0.0251025	0.0627563	0.0418375
SR1_Absconditabacteria	p_SR1_Absconditabacteria	p_SR1_Absconditabacteria	OTU2545	0.0382813	0.102502	0.0102139	0.012	0.0083675	0.0543888	0.016735	0.0627563	0.0125513	0.06694	0.06694	0.0209188	0.0460213	0.0543888	0.0083675	0.0125513	0	0.050205	0.138064	0.0711238	0.00418375	0.00418375	0.0083675	0.0585725	0.0460213	0.213371	0.16735	0.108778	0.0083675	0.0543888	0.125513	0.179901	0.263576	0.0585725	0.0711238	0.184085	0.13388	0	0.0627563	0.0543888	0.138064	0.0627563	0.10041	0.016735
Firmicutes	Lachnospiraceae	Lachnospiraceae_NK3A20_group	OTU2920	0.03347	0.0566898	0.00422243	0.012	0.016735	0.0543888	0.03347	0.0292863	0.00418375	0.050205	0.050205	0.050205	0.03347	0.016735	0.06694	0.016735	0.0125513	0.0209188	0.0376538	0.0209188	0.0418375	0.0125513	0.0878588	0.0125513	0.0585725	0.0418375	0.0543888	0.0418375	0.0878588	0.03347	0.0418375	0.083675	0.016735	0.016735	0.0585725	0.121329	0.0585725	0.03347	0.0543888	0.0543888	0.0627563	0.0543888	0.108778	0.050205
Firmicutes	Ruminococcaceae	Eubacterium_coprostanoligenes_group	OTU3286	0.0158983	0.00481131	0.00202642	0.012	0.03347	0.0083675	0.0083675	0.016735	0.050205	0.050205	0	0.0083675	0.00418375	0.00418375	0.0376538	0.0292863	0.0125513	0.00418375	0.00418375	0.00418375	0.016735	0.00418375	0.0125513	0.0083675	0	0.00418375	0.0083675	0	0	0.0083675	0.00418375	0.00418375	0	0	0.00418375	0.016735	0.0125513	0	0.00418375	0.016735	0.00418375	0.00418375	0.00418375	0
Bacteroidetes	Prevotellaceae	f_Prevotellaceae	OTU656	0.00292862	0.00983181	0.0011983	0.012	0	0.0083675	0.0083675	0	0	0.00418375	0	0.00418375	0	0	0.0125513	0	0	0	0	0	0.0125513	0	0	0.0083675	0.0251025	0.016735	0.0209188	0.016735	0	0	0.0125513	0.0083675	0.00418375	0	0.0083675	0.0292863	0.0125513	0	0.0083675	0.00418375	0.0125513	0.00418375	0.00418375	0.0083675
Bacteroidetes	Prevotellaceae	Prevotella_1	OTU1029	0.0108778	0.0213371	0.00263988	0.013	0.0083675	0.0585725	0.0083675	0	0	0.00418375	0.00418375	0.00418375	0	0.0292863	0.00418375	0.0083675	0.00418375	0.0083675	0.016735	0.0418375	0.00418375	0.00418375	0.00418375	0.00418375	0.016735	0.0627563	0.016735	0.0209188	0.00418375	0.0209188	0.00418375	0.016735	0.016735	0.0251025	0.0292863	0.0209188	0	0.0125513	0.0251025	0.0125513	0.0125513	0.0125513	0.0292863	0.06694
Bacteroidetes	o_Bacteroidales	o_Bacteroidales	OTU1042	0.0184085	0.0123421	0.00741845	0.013	0	0.0083675	0	0.0292863	0.16735	0	0.00418375	0	0.0292863	0.0251025	0.050205	0.00418375	0	0.03347	0	0	0	0.016735	0	0	0	0	0	0	0.246841	0	0	0	0	0	0	0	0	0	0	0	0	0	0	0
Bacteroidetes	Rikenellaceae	Rikenellaceae_RC9_gut_group	OTU1090	0.010041	0.00815831	0.0043723	0.013	0.0251025	0	0	0	0	0.0418375	0.0083675	0.00418375	0.00418375	0	0.0125513	0.03347	0	0.0083675	0	0	0	0.0125513	0	0.050205	0	0	0	0	0.163166	0	0	0	0	0	0	0	0	0	0	0	0	0	0	0
Bacteroidetes	Bacteroidales_BS11_gut_group	f_Bacteroidales_BS11_gut_group	OTU1155	0.0129696	0.000627563	0.0022851	0.013	0.00418375	0	0	0.0251025	0.0543888	0	0.0083675	0	0	0.0251025	0	0.0585725	0.0209188	0.0376538	0	0.0125513	0.0125513	0	0	0	0	0	0	0	0	0	0	0	0.00418375	0.0083675	0	0	0	0	0	0	0	0	0	0
Bacteroidetes	Prevotellaceae	Prevotella_1	OTU1201	0.0209188	0.00815831	0.00210251	0.013	0.0418375	0.0251025	0.0376538	0.0083675	0.0251025	0.0083675	0	0.016735	0.0418375	0.0251025	0.0125513	0	0.00418375	0.0209188	0.016735	0.0292863	0.0418375	0.0083675	0.0418375	0.0125513	0.0251025	0.0251025	0.0083675	0	0	0.0083675	0	0.0083675	0	0.00418375	0.0125513	0.0209188	0.0125513	0	0.00418375	0.0125513	0.0083675	0.0125513	0	0
Bacteroidetes	Rikenellaceae	Rikenellaceae_RC9_gut_group	OTU1231	0.000418375	0.00564806	0.000898658	0.013	0	0	0	0	0.00418375	0	0	0	0	0	0	0	0	0.00418375	0	0	0	0	0	0	0	0	0.00418375	0.0083675	0	0.0209188	0	0.016735	0.00418375	0	0	0	0.0083675	0.0083675	0	0	0.016735	0.0083675	0.016735	0
Firmicutes	Leuconostocaceae	Weissella	OTU128	0.00773994	0.0215463	0.00314228	0.013	0	0	0	0.0460213	0	0	0	0	0	0	0.0125513	0	0.0460213	0	0	0	0	0	0	0.050205	0.00418375	0.0209188	0	0.0125513	0.00418375	0.0418375	0	0.00418375	0.0418375	0.0543888	0	0.0292863	0.0251025	0.0543888	0.0292863	0	0	0.016735	0.0376538	0.0543888
Bacteroidetes	Prevotellaceae	Prevotella_1	OTU1417	0.00292862	0.000209188	0.00048973	0.013	0.0125513	0	0	0.00418375	0.00418375	0.00418375	0	0.00418375	0	0.0083675	0	0	0	0.0083675	0.00418375	0	0	0	0	0.0083675	0	0	0	0	0	0	0	0.00418375	0	0	0	0	0	0	0	0	0	0	0	0
Bacteroidetes	Porphyromonadaceae	f_Porphyromonadaceae	OTU1968	0.006694	0.00125512	0.00117907	0.013	0.016735	0.0083675	0	0.00418375	0.0251025	0	0	0.00418375	0.0083675	0	0.0125513	0.0083675	0.0292863	0.0125513	0	0	0	0	0.00418375	0	0	0	0	0	0	0	0.0209188	0	0	0	0	0	0	0	0	0	0	0.00418375	0	0
Firmicutes	Ruminococcaceae	Ruminiclostridium_1	OTU2220	0.0146431	0.00460213	0.00207139	0.013	0.016735	0	0.0083675	0.0125513	0.0418375	0.0376538	0	0.0083675	0.0083675	0.0083675	0.0125513	0	0.0292863	0.050205	0.0083675	0.0083675	0	0.0083675	0.00418375	0.0292863	0	0	0	0.0125513	0	0	0.00418375	0.0209188	0	0	0.0083675	0.00418375	0	0	0	0.03347	0	0	0.0083675	0
Firmicutes	Ruminococcaceae	Ruminococcaceae_UCG-010	OTU2355	0.0106686	0.00251025	0.00176543	0.013	0	0.0083675	0	0.0292863	0.0251025	0.016735	0	0.00418375	0.00418375	0.0209188	0	0.0376538	0.0209188	0.0292863	0.0083675	0.00418375	0	0.00418375	0	0	0	0	0	0	0.00418375	0	0.0376538	0	0	0	0	0.00418375	0	0	0	0	0	0	0.00418375	0
Firmicutes	Defluviitaleaceae	Defluviitaleaceae_UCG-011	OTU2658	0.00313781	0.0112961	0.00169474	0.013	0	0	0	0	0.016735	0.016735	0	0	0	0	0	0	0	0.0251025	0	0	0	0	0.00418375	0	0.016735	0.0083675	0.0209188	0.0251025	0	0.016735	0.00418375	0.0418375	0	0	0	0.016735	0.00418375	0	0	0.03347	0.0125513	0.00418375	0.016735	0.00418375
Cyanobacteria	o_Gastranaerophilales	o_Gastranaerophilales	OTU2789	0.0223831	0.00857669	0.00283122	0.013	0.0083675	0.0251025	0	0.03347	0.0209188	0.0292863	0.0251025	0.0251025	0.0125513	0.0083675	0.0083675	0.0376538	0.0292863	0.0083675	0.016735	0.0083675	0	0.0292863	0.03347	0.0878588	0	0.00418375	0.0292863	0	0	0	0.0376538	0	0.0125513	0.016735	0.0460213	0	0.0083675	0	0	0.0083675	0.00418375	0	0.00418375	0
Cyanobacteria	o_Gastranaerophilales	o_Gastranaerophilales	OTU2828	0.00962263	0.00146431	0.00160217	0.013	0	0	0	0.0376538	0.016735	0.0376538	0	0.0125513	0	0	0.016735	0	0	0.00418375	0.0083675	0	0.00418375	0.0251025	0.016735	0.0125513	0	0	0	0	0.0083675	0	0.0209188	0	0	0	0	0	0	0	0	0	0	0	0	0
Cyanobacteria	o_Gastranaerophilales	o_Gastranaerophilales	OTU2839	0.00271944	0.000209188	0.000438028	0.013	0	0	0	0.0083675	0.0083675	0.0083675	0.00418375	0	0.00418375	0	0	0.00418375	0	0	0.00418375	0	0	0.00418375	0	0.0083675	0	0	0.00418375	0	0	0	0	0	0	0	0	0	0	0	0	0	0	0	0	0
Spirochaetae	Spirochaetaceae	Treponema_2	OTU29	0.0474856	0.0119237	0.00635875	0.013	0.175718	0.13388	0.016735	0.0418375	0.00418375	0.0083675	0	0.0878588	0.150615	0.0460213	0.016735	0.050205	0	0.0292863	0.03347	0.0460213	0.0460213	0.016735	0.0292863	0.016735	0.00418375	0.0083675	0.0209188	0.016735	0.0209188	0.0125513	0	0.00418375	0.0083675	0.0209188	0.00418375	0.00418375	0.0083675	0	0	0.0292863	0.016735	0.0251025	0.0251025	0.0083675
Firmicutes	Ruminococcaceae	Eubacterium_coprostanoligenes_group	OTU2983	0.03347	0.0215463	0.00405266	0.013	0.0460213	0.016735	0.03347	0.050205	0.0794913	0.0460213	0.0125513	0.050205	0.0251025	0.0251025	0.03347	0.0376538	0.0209188	0.0627563	0.016735	0.00418375	0.0251025	0.0209188	0.016735	0.0460213	0.0125513	0.0083675	0.0209188	0.0083675	0.138064	0.00418375	0.0376538	0.016735	0.0125513	0.016735	0.0083675	0.0292863	0.0125513	0	0.00418375	0.0543888	0.0083675	0.016735	0.0209188	0
Proteobacteria	Deltaproteobacteria_bacterium_canine_oral_taxon_266	Deltaproteobacteria_bacterium_canine_oral_taxon_266	OTU3	0.00857669	0.00815831	0.00447154	0.013	0.00418375	0.00418375	0	0	0.0711238	0.00418375	0.00418375	0	0.00418375	0.00418375	0.0125513	0	0	0	0	0	0	0	0.0251025	0.0376538	0	0	0	0	0.163166	0	0	0	0	0	0	0	0	0	0	0	0	0	0	0
Actinobacteria	Coriobacteriaceae	f_Coriobacteriaceae	OTU3139	0.000209188	0.00292862	0.00048973	0.013	0	0	0	0	0	0	0	0	0	0	0	0	0	0.00418375	0	0	0	0	0	0	0.0083675	0.0083675	0.00418375	0.0125513	0	0.00418375	0	0.0083675	0	0	0	0	0.00418375	0	0	0.00418375	0.00418375	0	0	0
Proteobacteria	Methylobacteriaceae	Methylobacterium	OTU3211	0.00292862	0.000209188	0.00048973	0.013	0	0	0	0.00418375	0.0083675	0.00418375	0.00418375	0	0	0.00418375	0.0083675	0.0125513	0.00418375	0	0	0	0	0	0	0.0083675	0	0	0	0.00418375	0	0	0	0	0	0	0	0	0	0	0	0	0	0	0	0
Proteobacteria	Rhodospirillaceae	f_Rhodospirillaceae	OTU3411	0.00690319	0.00104594	0.00118855	0.013	0.00418375	0	0	0.016735	0.0376538	0	0.00418375	0	0.0125513	0.00418375	0.00418375	0.00418375	0.0083675	0.0083675	0.0125513	0	0	0.0209188	0	0	0.0083675	0	0	0	0	0	0.0083675	0	0	0.00418375	0	0	0	0	0	0	0	0	0	0
Bacteroidetes	Prevotellaceae	Prevotella_1	OTU800	0.119864	0.0784453	0.00705853	0.013	0.112961	0.10041	0.150615	0.142248	0.112961	0.150615	0.0585725	0.129696	0.158983	0.125513	0.142248	0.117145	0.0794913	0.0585725	0.108778	0.142248	0.171534	0.158983	0.142248	0.03347	0.0878588	0.112961	0.0794913	0.0711238	0.00418375	0.0962263	0.0418375	0.0962263	0.171534	0.146431	0.125513	0.0543888	0.0292863	0.00418375	0.0711238	0.083675	0.0920425	0.0627563	0.0627563	0.0753075
Bacteroidetes	Prevotellaceae	Prevotella_1	OTU884	0.0102502	0.0320057	0.00446388	0.013	0	0.00418375	0	0.0083675	0.0083675	0.016735	0	0	0.0083675	0	0	0	0.03347	0.0418375	0.016735	0.00418375	0	0.0125513	0.0083675	0.0418375	0.016735	0.0125513	0.0125513	0.03347	0	0.00418375	0.0209188	0.00418375	0.108778	0.0083675	0.0418375	0.0209188	0.0083675	0.0209188	0.0418375	0.104594	0.016735	0.108778	0.0376538	0.016735
Bacteroidetes	Prevotellaceae	Prevotella_1	OTU945	0.00606644	0.0621287	0.00877022	0.013	0.0125513	0	0	0.00418375	0.00418375	0.0251025	0	0	0	0	0	0	0.00418375	0.0209188	0.016735	0.016735	0	0.00418375	0.00418375	0.0083675	0.192453	0.142248	0	0.083675	0	0.0878588	0.0125513	0.179901	0.016735	0	0	0.00418375	0.0920425	0.0418375	0.0251025	0.03347	0	0.0585725	0.196636	0.0753075
Bacteroidetes	Prevotellaceae	Prevotella_1	OTU1104	0.00983181	0.00209187	0.0013883	0.014	0	0.0209188	0.03347	0.016735	0.016735	0.00418375	0	0	0.016735	0.00418375	0.0083675	0.0083675	0	0	0.0125513	0.00418375	0.00418375	0	0.03347	0.0125513	0	0.00418375	0.00418375	0	0	0	0	0.00418375	0.00418375	0	0	0	0	0	0	0.0125513	0.0125513	0	0	0
Bacteroidetes	Prevotellaceae	Prevotella_1	OTU1198	0.0016735	0.00690319	0.00087973	0.014	0.0083675	0.00418375	0	0	0	0.00418375	0	0	0	0	0	0	0	0	0	0	0	0.0083675	0	0.0083675	0.0125513	0.0083675	0	0.0083675	0	0.0125513	0	0.0083675	0.0083675	0.00418375	0	0	0.0083675	0.00418375	0	0.0125513	0	0.016735	0.016735	0.016735
Bacteroidetes	Prevotellaceae	Prevotellaceae_UCG-003	OTU1844	0.003347	0.000209188	0.000633568	0.014	0	0.00418375	0	0.00418375	0	0.00418375	0	0.00418375	0	0.016735	0.016735	0	0	0	0.0083675	0	0.00418375	0	0	0.00418375	0	0	0.00418375	0	0	0	0	0	0	0	0	0	0	0	0	0	0	0	0	0
Bacteroidetes	Rikenellaceae	f_Rikenellaceae	OTU1919	0.00648481	0.00104594	0.000908746	0.014	0.016735	0.0083675	0.0083675	0.016735	0.00418375	0	0	0	0	0.00418375	0.016735	0.016735	0.0083675	0	0	0.0083675	0.016735	0	0	0.00418375	0	0	0	0	0.0083675	0	0	0	0	0.00418375	0	0	0.00418375	0.00418375	0	0	0	0	0	0
Firmicutes	Ruminococcaceae	Ruminococcaceae_UCG-010	OTU2196	0.0127604	0.00146431	0.00260845	0.014	0.06694	0.0083675	0	0.00418375	0.0083675	0.0083675	0.00418375	0	0.00418375	0.00418375	0.0083675	0.0794913	0.0209188	0.0292863	0.00418375	0	0	0.00418375	0	0	0.0083675	0	0.00418375	0	0	0	0	0.00418375	0	0	0	0	0	0	0	0.00418375	0	0.00418375	0.00418375	0
Firmicutes	Christensenellaceae	Christensenellaceae_R-7_group	OTU2230	0.0083675	0.00313781	0.00126835	0.014	0.016735	0	0.0083675	0.0083675	0.0251025	0.00418375	0.00418375	0.016735	0.0083675	0.0125513	0.00418375	0	0.0125513	0.00418375	0	0	0	0.0083675	0.0251025	0.0083675	0	0	0	0.00418375	0.03347	0.00418375	0.00418375	0	0	0.0083675	0	0	0	0	0	0.00418375	0	0.00418375	0	0
Firmicutes	Christensenellaceae	Christensenellaceae_R-7_group	OTU2284	0.00355619	0.000209188	0.000791971	0.014	0.00418375	0	0	0	0	0.00418375	0	0.00418375	0	0.00418375	0.0083675	0	0.0292863	0	0	0.00418375	0.0083675	0.00418375	0	0	0	0	0	0	0.00418375	0	0	0	0	0	0	0	0	0	0	0	0	0	0	0
Firmicutes	Clostridiales_vadinBB60_group	f_Clostridiales_vadinBB60_group	OTU2535	0.00251025	0.000209188	0.000407162	0.014	0	0.00418375	0.00418375	0.0083675	0.00418375	0	0	0	0.0083675	0	0	0.00418375	0	0.00418375	0	0	0	0.00418375	0	0.0083675	0	0	0	0	0	0	0	0	0	0	0	0	0	0	0	0	0	0.00418375	0	0
Cyanobacteria	o_Gastranaerophilales	o_Gastranaerophilales	OTU2654	0.0313781	0.016735	0.00522754	0.014	0.0083675	0.03347	0.0125513	0.06694	0.0251025	0.0292863	0.016735	0.0125513	0.016735	0.016735	0.0209188	0.0083675	0.0083675	0.016735	0.0125513	0.016735	0.0251025	0.125513	0.0292863	0.125513	0	0.0083675	0.0376538	0	0	0	0.121329	0.0083675	0.00418375	0.0585725	0.050205	0	0.0251025	0	0	0.016735	0	0	0	0.00418375
Verrucomicrobia	c_WCHB1-41	c_WCHB1-41	OTU298	0.00983181	0.003347	0.00117847	0.014	0.016735	0.00418375	0.0083675	0.0292863	0.0292863	0.0125513	0	0.00418375	0.00418375	0.016735	0.0083675	0.0083675	0.0125513	0.0125513	0	0	0.00418375	0.0125513	0.0083675	0.00418375	0	0	0.0083675	0	0.0083675	0	0.0083675	0	0.0125513	0.0125513	0.00418375	0	0	0	0	0.00418375	0	0.0083675	0	0
Tenericutes	o_Mollicutes_RF9	o_Mollicutes_RF9	OTU300	0.000627563	0.00481131	0.000786284	0.014	0	0	0	0	0	0	0	0	0	0	0	0	0.00418375	0	0.00418375	0	0	0	0	0.00418375	0	0	0	0	0	0.0125513	0.00418375	0	0.0083675	0.0083675	0.00418375	0	0.0083675	0.00418375	0.00418375	0.0083675	0.0083675	0	0	0.0251025
Spirochaetae	Spirochaetaceae	Treponema_2	OTU308	0.000209188	0.00230106	0.000373005	0.014	0	0	0	0	0	0	0	0	0	0	0	0	0	0	0	0.00418375	0	0	0	0	0	0.00418375	0.00418375	0	0	0	0.00418375	0	0.00418375	0.00418375	0	0.00418375	0	0	0	0	0.0083675	0.00418375	0.0083675	0
Firmicutes	Ruminococcaceae	f_Ruminococcaceae	OTU3212	0.00271944	0.000209188	0.000462935	0.014	0.00418375	0	0	0.00418375	0.0083675	0	0	0	0	0.0083675	0	0.00418375	0.0125513	0	0	0.00418375	0	0.00418375	0	0.00418375	0	0.00418375	0	0	0	0	0	0	0	0	0	0	0	0	0	0	0	0	0	0
Firmicutes	Erysipelotrichaceae	f_Erysipelotrichaceae	OTU547	0.00271944	0.000209188	0.000509107	0.014	0	0	0	0.016735	0.00418375	0.00418375	0.00418375	0	0	0.00418375	0	0	0.00418375	0.00418375	0.0083675	0	0	0.00418375	0	0	0	0	0	0	0	0	0	0	0	0.00418375	0	0	0	0	0	0	0	0	0	0
Bacteroidetes	Prevotellaceae	Prevotella_1	OTU636	0.0330516	0.0163166	0.00623401	0.014	0.209188	0.0125513	0.0251025	0.0083675	0.0083675	0.0418375	0	0.016735	0.0292863	0.0292863	0.0418375	0.0083675	0.016735	0.0292863	0.0251025	0.016735	0.0585725	0.0251025	0.0418375	0.016735	0.150615	0.0209188	0.0125513	0.016735	0	0.00418375	0	0.0083675	0	0.0292863	0.00418375	0.00418375	0	0	0	0.0292863	0.00418375	0.03347	0.0083675	0
Bacteroidetes	Prevotellaceae	Prevotella_1	OTU673	0.000209188	0.00271944	0.000509107	0.014	0	0	0	0	0	0	0	0	0	0	0	0	0	0.00418375	0	0	0	0	0	0	0.00418375	0	0.00418375	0	0	0.00418375	0	0	0.00418375	0	0	0	0.00418375	0.00418375	0.016735	0	0.00418375	0	0	0.0083675
Bacteroidetes	Prevotellaceae	Prevotella_1	OTU691	0.162539	0.298511	0.0220061	0.014	0.0878588	0.309598	0.238474	0.146431	0.0711238	0.050205	0.117145	0.121329	0.225923	0.0753075	0.129696	0.246841	0.20082	0.0962263	0.150615	0.338884	0.0753075	0.246841	0.263576	0.0585725	0.196636	0.443478	0.163166	0.343068	0.121329	0.192453	0.493683	0.497866	0.40164	0.451845	0.447661	0.36817	0.476948	0.0711238	0.146431	0.355619	0.192453	0.355619	0.158983	0.0920425
Bacteroidetes	Prevotellaceae	Prevotella_1	OTU732	0.143503	0.255418	0.0194116	0.014	0.0627563	0.146431	0.06694	0.271944	0.10041	0.083675	0.171534	0.083675	0.209188	0.13388	0.125513	0.06694	0.083675	0.0920425	0.317965	0.251025	0.104594	0.0585725	0.313781	0.125513	0.322149	0.326333	0.23429	0.418375	0.016735	0.129696	0.317965	0.447661	0.338884	0.217555	0.179901	0.284495	0.150615	0.0376538	0.242658	0.476948	0.104594	0.422559	0.196636	0.242658
Bacteroidetes	Prevotellaceae	Prevotella_1	OTU931	0.0723789	0.0439294	0.00481423	0.014	0.0794913	0.0711238	0.0962263	0.0585725	0.0460213	0.0251025	0.0209188	0.104594	0.10041	0.0920425	0.0460213	0.0753075	0.0753075	0.0418375	0.0962263	0.121329	0.0711238	0.0753075	0.0753075	0.0753075	0.03347	0.0794913	0.0585725	0.0418375	0.0543888	0.0125513	0.0460213	0.06694	0.050205	0.104594	0.050205	0.0292863	0.016735	0.0083675	0.0251025	0.06694	0.0209188	0.0878588	0.0251025	0
Bacteroidetes	Rikenellaceae	Rikenellaceae_RC9_gut_group	OTU1110	0.0163166	0.006694	0.00157649	0.015	0.0376538	0.016735	0.0125513	0.0251025	0.0209188	0.016735	0.00418375	0.0125513	0	0.0292863	0.00418375	0.00418375	0.0125513	0.0251025	0.0251025	0.0418375	0.0083675	0.0083675	0.016735	0.00418375	0.00418375	0.0083675	0	0.0083675	0	0.0125513	0.0083675	0.00418375	0.00418375	0.016735	0.0125513	0.00418375	0.0083675	0.00418375	0.00418375	0.0083675	0.0125513	0.0083675	0	0.00418375
Firmicutes	Christensenellaceae	Christensenellaceae_R-7_group	OTU2499	0.0278219	0.0135972	0.00299586	0.015	0.0209188	0.0376538	0.00418375	0.0292863	0.0627563	0.0376538	0.0083675	0.03347	0.0209188	0.0209188	0.0292863	0.0209188	0.06694	0.016735	0.00418375	0.016735	0.00418375	0.0292863	0.03347	0.0585725	0	0.0125513	0.00418375	0	0.0711238	0.00418375	0.0292863	0.0251025	0.0083675	0	0.0125513	0.0125513	0.0083675	0	0	0.0125513	0.0376538	0.0125513	0.016735	0.00418375
Firmicutes	Lachnospiraceae	Shuttleworthia	OTU2968	0.00690319	0.0165258	0.00211958	0.015	0.00418375	0.016735	0.0125513	0.0125513	0	0	0.0460213	0	0.00418375	0	0.00418375	0.00418375	0	0.0125513	0.00418375	0.00418375	0.0083675	0	0.00418375	0	0.00418375	0.0083675	0.00418375	0.016735	0	0.0460213	0.0125513	0.016735	0.0125513	0.0125513	0	0.0125513	0.0209188	0.03347	0.0543888	0.00418375	0.0292863	0.0083675	0.016735	0.016735
Proteobacteria	Rhodospirillaceae	f_Rhodospirillaceae	OTU3043	0.0169442	0.00146431	0.00337371	0.015	0.00418375	0.00418375	0	0.0543888	0.0920425	0.03347	0	0	0.00418375	0	0.0083675	0.0125513	0	0.0878588	0.0083675	0	0	0.0125513	0.0125513	0.00418375	0	0	0	0	0.00418375	0	0.00418375	0	0	0	0.0083675	0	0.00418375	0	0	0.0083675	0	0	0	0
Actinobacteria	Coriobacteriaceae	f_Coriobacteriaceae	OTU3397	0.00941344	0.00292862	0.00115053	0.015	0	0.0083675	0.00418375	0.0125513	0.00418375	0.0292863	0.0125513	0.00418375	0	0.0292863	0.016735	0.0083675	0.00418375	0.016735	0.0083675	0.0125513	0	0	0.0083675	0.0083675	0.0083675	0.00418375	0.00418375	0	0	0.00418375	0.00418375	0.00418375	0.0125513	0.00418375	0.00418375	0.0083675	0	0	0	0	0	0	0	0
Proteobacteria	o_Bacteroidales	o_Bacteroidales	OTU7	0.00585725	0.00271944	0.00137694	0.015	0	0.00418375	0	0.0292863	0.0083675	0	0.0209188	0.00418375	0.00418375	0.00418375	0	0.00418375	0	0.0083675	0	0	0.00418375	0.016735	0.00418375	0.00418375	0	0	0	0	0	0	0.0418375	0.00418375	0	0.0083675	0	0	0	0	0	0	0	0	0	0
Bacteroidetes	Prevotellaceae	Prevotellaceae_NK3B31_group	OTU918	0.0861853	0.0255209	0.0114553	0.015	0.0711238	0.104594	0.142248	0.0418375	0.0292863	0.00418375	0.016735	0.0878588	0.389089	0.104594	0.108778	0.0209188	0.00418375	0.0083675	0.163166	0.0209188	0.0794913	0.179901	0.0209188	0.125513	0.0251025	0.00418375	0.0794913	0.0460213	0	0	0	0	0.03347	0.0418375	0.0585725	0.050205	0.0292863	0	0.0125513	0.050205	0.00418375	0.06694	0.0083675	0
Bacteroidetes	Prevotellaceae	Prevotella_1	OTU963	0.00815831	0.0311689	0.00396113	0.015	0.00418375	0.03347	0.00418375	0	0	0.00418375	0	0.0083675	0.0083675	0	0.00418375	0.016735	0.0083675	0.00418375	0.00418375	0.0251025	0.016735	0.016735	0	0.00418375	0.0543888	0.0376538	0.0376538	0.03347	0	0.016735	0.00418375	0.0083675	0	0.0125513	0.0125513	0.016735	0.050205	0	0.0083675	0.06694	0.121329	0.03347	0.0418375	0.06694
Bacteroidetes	Prevotellaceae	Prevotella_1	OTU1594	0.0050205	0.000418375	0.000917959	0.016	0	0.00418375	0.0209188	0.0251025	0	0	0	0.00418375	0.016735	0.0083675	0.00418375	0.0083675	0	0.00418375	0	0	0.00418375	0	0	0	0	0.00418375	0	0	0	0	0	0	0	0	0	0	0	0	0	0	0	0.00418375	0	0
Tenericutes	o_Mollicutes_RF9	o_Mollicutes_RF9	OTU221	0.00083675	0.0110869	0.00241961	0.016	0	0	0	0	0	0.00418375	0	0	0.00418375	0.00418375	0	0.00418375	0	0	0	0	0	0	0	0	0	0	0.0125513	0.00418375	0	0.06694	0	0	0.0083675	0.0083675	0.00418375	0.00418375	0.00418375	0	0.03347	0	0.00418375	0.00418375	0	0.06694
Firmicutes	Ruminococcaceae	Ruminococcaceae_UCG-014	OTU2517	0.00732156	0.00209187	0.00110273	0.016	0.0083675	0.016735	0	0.00418375	0.0209188	0	0.00418375	0	0.00418375	0.0083675	0.00418375	0.00418375	0.00418375	0.0083675	0.00418375	0	0	0.0292863	0.00418375	0.0209188	0	0	0.00418375	0	0.0083675	0.00418375	0	0.00418375	0	0	0.016735	0	0	0	0	0	0.00418375	0	0	0
Firmicutes	Lachnospiraceae	Lachnospiraceae_UCG-006	OTU2730	0.00606644	0.00125512	0.000849889	0.016	0.00418375	0	0.00418375	0.00418375	0.016735	0.0083675	0	0.0083675	0	0.016735	0.0083675	0.00418375	0.00418375	0	0	0	0.0083675	0.0125513	0	0.0209188	0	0	0	0	0	0	0	0.00418375	0	0	0	0	0	0.00418375	0	0	0	0.00418375	0.0083675	0.00418375
Firmicutes	Ruminococcaceae	f_Ruminococcaceae	OTU2744	0.00627562	0.00083675	0.00117526	0.016	0.00418375	0	0	0.0125513	0.00418375	0.00418375	0	0.0418375	0.0125513	0.016735	0.00418375	0.00418375	0	0.0083675	0.00418375	0.0083675	0	0	0	0	0	0	0	0	0	0	0	0.00418375	0.00418375	0	0.00418375	0	0	0	0	0	0	0.00418375	0	0
Firmicutes	Ruminococcaceae	Ruminococcus_1	OTU2818	0.182202	0.314618	0.024278	0.016	0.142248	0.225923	0.0753075	0.104594	0.263576	0.104594	0.112961	0.112961	0.205004	0.163166	0.196636	0.271944	0.23429	0.175718	0.142248	0.050205	0.125513	0.372354	0.372354	0.192453	0.213371	0.230106	0.23429	0.230106	0.117145	0.418375	0.154799	0.506234	0.40164	0.242658	0.154799	0.497866	0.326333	0.0543888	0.238474	0.744708	0.221739	0.263576	0.410008	0.631746
Firmicutes	Ruminococcaceae	Papillibacter	OTU3204	0.00481131	0.000627563	0.00074224	0.016	0.0083675	0	0.00418375	0	0.016735	0.0083675	0	0.00418375	0.00418375	0.0125513	0.0125513	0.00418375	0.016735	0	0	0	0	0.00418375	0	0	0	0.00418375	0	0	0	0	0.00418375	0.00418375	0	0	0	0	0	0	0	0	0	0	0	0
Bacteroidetes	Prevotellaceae	Prevotella_1	OTU1323	0.0016735	0.00711238	0.00116951	0.017	0	0.016735	0	0	0	0	0.00418375	0.0083675	0.00418375	0	0	0	0	0	0	0	0	0	0	0	0.03347	0.00418375	0.00418375	0.0083675	0	0	0	0.00418375	0.00418375	0	0	0.0251025	0.0125513	0	0.0125513	0	0.0125513	0.0083675	0.00418375	0.0083675
Bacteroidetes	Bacteroidales_S24-7_group	f_Bacteroidales_S24-7_group	OTU1768	0.0228014	0.0050205	0.00545985	0.017	0.0125513	0.0209188	0.00418375	0.0083675	0.0083675	0	0.0083675	0.0543888	0.0209188	0.0083675	0.00418375	0.00418375	0.0083675	0.00418375	0.0125513	0.0083675	0.213371	0.00418375	0.050205	0	0.00418375	0.0251025	0	0	0	0	0.00418375	0.00418375	0	0.00418375	0.0083675	0	0.0209188	0	0	0.016735	0	0.00418375	0.00418375	0.00418375
Bacteroidetes	Bacteroidales_RF16_group	f_Bacteroidales_RF16_group	OTU1890	0.00439294	0.000418375	0.000872044	0.017	0	0.0083675	0	0.0083675	0.00418375	0	0	0	0	0	0	0	0	0.0292863	0.00418375	0.0083675	0.0083675	0.0125513	0	0.00418375	0	0	0	0	0	0	0	0	0	0	0.0083675	0	0	0	0	0	0	0	0	0
Firmicutes	Family_XIII	Family_XIII_UCG-001	OTU2770	0.00313781	0.000418375	0.000494291	0.017	0.0083675	0	0	0	0.0125513	0	0.00418375	0.00418375	0	0.0083675	0.00418375	0.00418375	0.00418375	0.0083675	0	0	0	0	0.00418375	0	0	0	0.00418375	0.00418375	0	0	0	0	0	0	0	0	0	0	0	0	0	0	0	0
Firmicutes	Ruminococcaceae	Ruminiclostridium_6	OTU2958	0.103339	0.0506234	0.00858957	0.017	0.108778	0.050205	0.03347	0.0794913	0.20082	0.03347	0.0753075	0.0794913	0.142248	0.10041	0.03347	0.150615	0.259393	0.050205	0.13388	0.0543888	0.0711238	0.108778	0.16735	0.13388	0.0125513	0.0711238	0.0543888	0.0543888	0.104594	0.0376538	0.0711238	0.0794913	0.050205	0.0543888	0.0878588	0.050205	0.0418375	0	0	0.0711238	0.0125513	0.0627563	0.0878588	0.0083675
Firmicutes	Ruminococcaceae	Ruminococcus_1	OTU2993	0.000418375	0.00543888	0.00121884	0.017	0	0.00418375	0	0	0	0	0	0	0	0	0	0	0	0	0	0	0	0.00418375	0	0	0.00418375	0.00418375	0	0.00418375	0	0.0083675	0	0	0	0	0.00418375	0.0083675	0.00418375	0	0	0.0418375	0	0	0.0251025	0.00418375
Firmicutes	Lachnospiraceae	Lachnospiraceae_ND3007_group	OTU3209	0.00418375	0.0016735	0.000809487	0.017	0	0.00418375	0.0083675	0	0.00418375	0.00418375	0	0	0.00418375	0.0083675	0.0125513	0	0	0.00418375	0.0083675	0	0	0.0083675	0.00418375	0.0125513	0.00418375	0.00418375	0	0	0	0	0	0	0	0	0	0	0	0	0	0.0251025	0	0	0	0
Verrucomicrobia	c_WCHB1-41	c_WCHB1-41	OTU435	0.00397456	0.000418375	0.000718231	0.017	0	0.00418375	0.00418375	0.016735	0.0209188	0.0083675	0	0	0	0.00418375	0.0083675	0.00418375	0	0	0	0	0	0.00418375	0.00418375	0	0	0	0	0	0	0	0.00418375	0	0	0.00418375	0	0	0	0	0	0	0	0	0	0
Bacteroidetes	Prevotellaceae	f_Prevotellaceae	OTU869	0.0389089	0.143921	0.0193364	0.017	0.0083675	0.0627563	0.0376538	0.0543888	0.0292863	0	0.0753075	0.0460213	0.0460213	0.0543888	0.0083675	0.0292863	0	0.03347	0.0376538	0.016735	0.0251025	0.0962263	0.0543888	0.0627563	0.0543888	0.0878588	0.158983	0.142248	0.0125513	0.179901	0.598276	0.0460213	0.322149	0.430926	0.175718	0.0627563	0.108778	0	0.0125513	0.0460213	0.0125513	0.276128	0.0753075	0.0753075
Bacteroidetes	p_Bacteroidetes	p_Bacteroidetes	OTU1214	0.00188269	0.0129696	0.00215782	0.018	0	0	0	0.00418375	0	0	0.00418375	0	0	0	0.0083675	0	0	0	0	0	0	0.0125513	0.00418375	0.00418375	0	0.0083675	0.016735	0.0125513	0.06694	0.0083675	0	0.0292863	0.0460213	0.00418375	0.0209188	0.0209188	0.0083675	0	0	0.0125513	0.00418375	0	0	0
Bacteroidetes	Prevotellaceae	Prevotella_1	OTU1256	0.00920425	0.00376538	0.00121654	0.018	0.0083675	0.0125513	0.016735	0.016735	0.016735	0.016735	0	0.0125513	0.0083675	0.0125513	0.0083675	0.0083675	0.0083675	0	0	0.0251025	0.00418375	0	0.00418375	0.00418375	0	0.00418375	0.0209188	0	0	0.00418375	0	0.00418375	0	0	0.0209188	0	0	0	0	0.0209188	0	0	0	0
Bacteroidetes	Prevotellaceae	Prevotella_1	OTU1607	0.00355619	0.000418375	0.000617424	0.018	0	0	0.0125513	0.00418375	0	0	0.016735	0.00418375	0	0.00418375	0.0125513	0	0	0.00418375	0.00418375	0.00418375	0.00418375	0	0	0	0	0	0	0	0	0	0	0.00418375	0	0	0	0	0	0	0	0	0	0.00418375	0	0
Bacteroidetes	Prevotellaceae	Prevotella_1	OTU1733	0.00962263	0.0372354	0.00458258	0.018	0	0	0	0.00418375	0	0.0125513	0	0	0	0	0	0	0.00418375	0.0251025	0.06694	0.016735	0	0.0292863	0.0292863	0.00418375	0.0878588	0.0460213	0	0.083675	0.00418375	0.0711238	0	0	0.0711238	0.0083675	0	0.0418375	0.0878588	0.050205	0.0418375	0.0585725	0	0.0209188	0.0460213	0.0251025
Tenericutes	Anaeroplasmataceae	Anaeroplasma	OTU2051	0.0083675	0.00188269	0.00126658	0.018	0.00418375	0.0125513	0	0.0083675	0	0.0083675	0.0125513	0	0.0125513	0.0125513	0	0.0125513	0.0083675	0	0.0083675	0.0251025	0	0.0376538	0.00418375	0	0.0083675	0	0.00418375	0	0.016735	0	0	0	0	0.00418375	0	0	0	0	0	0	0	0	0.00418375	0
Firmicutes	Ruminococcaceae	Eubacterium_coprostanoligenes_group	OTU2146	0.0725881	0.0395364	0.0079463	0.018	0.121329	0.0251025	0.050205	0.0376538	0.209188	0.117145	0.0376538	0.0753075	0.0209188	0.0753075	0.108778	0.117145	0.0920425	0.0585725	0.0543888	0.0083675	0.0878588	0.0418375	0.0251025	0.0878588	0.00418375	0.03347	0.0627563	0.03347	0.213371	0.0376538	0.0543888	0.0418375	0.0209188	0.0125513	0.0418375	0.016735	0.0209188	0	0	0.104594	0.00418375	0.0585725	0.0251025	0.00418375
Firmicutes	Ruminococcaceae	Eubacterium_coprostanoligenes_group	OTU2290	0.003347	0.000418375	0.000579214	0.018	0.00418375	0.0083675	0	0.0125513	0.0083675	0	0	0.00418375	0	0.0083675	0.00418375	0	0	0	0.00418375	0	0	0	0	0.0125513	0	0	0	0	0	0	0	0	0	0	0	0	0	0	0	0.0083675	0	0	0	0
Cyanobacteria	o_Gastranaerophilales	o_Gastranaerophilales	OTU2715	0.00773994	0.00083675	0.0014171	0.018	0	0	0	0.016735	0.0209188	0.0083675	0	0.0083675	0	0.00418375	0	0.0460213	0.0083675	0.0125513	0	0	0	0	0.0209188	0.0083675	0	0	0	0	0.0083675	0	0	0	0	0.0083675	0	0	0	0	0	0	0	0	0	0
Firmicutes	Lachnospiraceae	f_Lachnospiraceae	OTU2729	0.00104594	0.00732156	0.0010698	0.018	0	0.00418375	0	0	0	0	0	0.00418375	0	0	0.00418375	0	0	0	0.00418375	0	0.00418375	0	0	0	0.0083675	0	0	0	0.0083675	0	0	0.0251025	0.00418375	0.00418375	0	0.016735	0.0083675	0.0209188	0.0083675	0	0.00418375	0	0.0209188	0.016735
Firmicutes	Lachnospiraceae	Lachnospiraceae_ND3007_group	OTU3167	0.00418375	0.000627563	0.000732156	0.018	0	0.00418375	0.00418375	0	0.00418375	0	0	0	0.0083675	0.00418375	0	0	0.00418375	0	0.00418375	0.0251025	0	0.0083675	0.0083675	0.0083675	0	0	0	0	0.00418375	0	0	0	0	0	0	0	0.00418375	0	0	0	0	0	0.00418375	0
Firmicutes	Ruminococcaceae	f_Ruminococcaceae	OTU3269	0.00418375	0.000418375	0.000791971	0.018	0.00418375	0	0.00418375	0.00418375	0.00418375	0	0	0	0.00418375	0	0.00418375	0.00418375	0.0209188	0	0	0	0	0.0125513	0	0.0209188	0	0	0.00418375	0.00418375	0	0	0	0	0	0	0	0	0	0	0	0	0	0	0	0
Bacteroidetes	Prevotellaceae	Prevotellaceae_NK3B31_group	OTU620	0.0230106	0.0110869	0.00223897	0.018	0.0251025	0.0292863	0.0125513	0.0125513	0.0376538	0.016735	0.00418375	0.0543888	0.0292863	0.016735	0.0251025	0.0125513	0.0209188	0.00418375	0.016735	0.06694	0.0292863	0.0125513	0.016735	0.016735	0.0083675	0.016735	0.0209188	0.0292863	0	0.0125513	0	0.0125513	0.00418375	0	0.0083675	0.0209188	0.0292863	0	0.00418375	0.0251025	0.0125513	0.00418375	0.00418375	0.0083675
Spirochaetae	Spirochaetaceae	Treponema_2	OTU80	0.00439294	0.000627563	0.000683204	0.018	0.00418375	0	0	0.0125513	0	0.0083675	0	0.00418375	0	0	0	0.0125513	0	0.00418375	0.0125513	0.00418375	0	0.00418375	0.016735	0.00418375	0	0	0	0	0	0.00418375	0	0.00418375	0	0	0	0	0	0.00418375	0	0	0	0	0	0
Bacteroidetes	Rikenellaceae	Rikenellaceae_RC9_gut_group	OTU899	0.0228014	0.0414191	0.00363371	0.018	0.016735	0.0292863	0.00418375	0.0251025	0.0585725	0.016735	0.0125513	0.016735	0.0251025	0.0209188	0.0209188	0	0.0209188	0.050205	0.03347	0.0083675	0.00418375	0.0753075	0.0125513	0.00418375	0.0460213	0.0209188	0.083675	0.0627563	0.0083675	0.083675	0.0711238	0.0209188	0.0460213	0.0292863	0.03347	0.016735	0.0711238	0.0251025	0.0292863	0.0543888	0.0251025	0.0376538	0.0460213	0.016735
Bacteroidetes	Bacteroidales_BS11_gut_group	f_Bacteroidales_BS11_gut_group	OTU1125	0.00125512	0.00648481	0.000986736	0.019	0	0	0.00418375	0.00418375	0.0083675	0.00418375	0.00418375	0	0	0	0	0	0	0	0	0	0	0	0	0	0	0.0083675	0.00418375	0.00418375	0.0251025	0.0083675	0.0209188	0.00418375	0.00418375	0	0.0125513	0.00418375	0	0	0	0.00418375	0.0083675	0	0.0209188	0
Bacteroidetes	o_Bacteroidales	o_Bacteroidales	OTU1215	0.0131788	0.0123421	0.00567067	0.019	0	0.0083675	0.0083675	0.0292863	0.00418375	0.0083675	0	0	0.0292863	0.0125513	0.00418375	0	0.00418375	0	0.0125513	0	0.0083675	0.0962263	0.016735	0.0209188	0	0	0.0083675	0	0.209188	0	0	0	0	0.0083675	0.0209188	0	0	0	0	0	0	0	0	0
Bacteroidetes	unclassified_	c_Bacteroidetes_BD2-2	OTU1429	0.00753075	0.00251025	0.00117191	0.019	0	0	0.00418375	0.0292863	0.00418375	0.0125513	0.00418375	0.00418375	0	0.00418375	0.0083675	0.0125513	0.00418375	0.0251025	0.0083675	0.0209188	0	0	0.00418375	0.00418375	0	0	0	0	0.00418375	0	0.0125513	0	0.00418375	0.0125513	0	0	0	0	0	0.016735	0	0	0	0
Bacteroidetes	Bacteroidales_RF16_group	f_Bacteroidales_RF16_group	OTU1873	0.00627562	0.00146431	0.00109456	0.019	0	0	0.0125513	0.0125513	0.0083675	0.00418375	0	0.00418375	0.00418375	0.00418375	0.0125513	0	0.0376538	0.0083675	0	0.0083675	0	0	0.00418375	0.00418375	0	0	0.0125513	0	0	0	0	0	0.00418375	0.00418375	0	0	0	0	0	0	0	0.0083675	0	0
Firmicutes	Ruminococcaceae	Ruminococcus_1	OTU2617	0.0184085	0.0681951	0.0121926	0.019	0.0125513	0.0209188	0	0.00418375	0.0125513	0	0	0.0125513	0.016735	0.0125513	0.0209188	0.0083675	0.158983	0.0125513	0.016735	0.0125513	0.00418375	0.00418375	0.0125513	0.0251025	0.0627563	0.00418375	0.0083675	0.0376538	0.00418375	0.271944	0	0.0251025	0.03347	0.0418375	0.0292863	0.0125513	0.171534	0.0083675	0.0794913	0.0251025	0.06694	0.0292863	0.06694	0.384905
Bacteroidetes	Prevotellaceae	Prevotella_1	OTU859	0.0757259	0.0370262	0.00792536	0.019	0.083675	0.0292863	0.0209188	0.0711238	0.0460213	0.0292863	0.230106	0.00418375	0.121329	0.0878588	0.0920425	0.0543888	0.13388	0.0962263	0.142248	0.083675	0.03347	0.0418375	0.0920425	0.0209188	0.0292863	0.0418375	0.0209188	0.0711238	0	0.0209188	0.16735	0.0543888	0.0627563	0.050205	0.0627563	0.0209188	0.0083675	0.00418375	0.00418375	0.0627563	0.0083675	0.0292863	0.0209188	0
Bacteroidetes	Prevotellaceae	Prevotellaceae_NK3B31_group	OTU1136	0.0102502	0.00292862	0.00135559	0.02	0.00418375	0.0125513	0.0125513	0.0083675	0.0251025	0.0125513	0	0.00418375	0.0251025	0.0083675	0.00418375	0.00418375	0	0.00418375	0	0.0376538	0	0.016735	0.0209188	0.00418375	0.0125513	0	0.00418375	0.0125513	0	0.00418375	0	0.00418375	0	0	0.00418375	0	0.0083675	0	0	0	0.00418375	0	0.00418375	0
Bacteroidetes	Prevotellaceae	Prevotella_1	OTU1160	0.0110869	0.00418375	0.00137204	0.02	0	0	0	0.00418375	0.0083675	0.016735	0.0251025	0.0251025	0.00418375	0.0125513	0.0251025	0.0209188	0.0125513	0.00418375	0.0083675	0.0083675	0.0125513	0.0251025	0	0.0083675	0	0.00418375	0	0	0	0	0.0083675	0	0	0.0209188	0.0209188	0.0125513	0	0	0	0.0083675	0.00418375	0	0.00418375	0
Bacteroidetes	Prevotellaceae	Prevotellaceae_UCG-003	OTU1281	0.124048	0.0704962	0.00974838	0.02	0.121329	0.0920425	0.259393	0.10041	0.16735	0.0962263	0.0376538	0.0627563	0.163166	0.138064	0.129696	0.217555	0.083675	0.117145	0.108778	0.0878588	0.158983	0.146431	0.125513	0.06694	0.0418375	0.0460213	0.0794913	0.0460213	0.171534	0.0251025	0.150615	0.0209188	0.0711238	0.150615	0.0125513	0.0543888	0.0627563	0	0.016735	0.192453	0.0292863	0.10041	0.13388	0.00418375
Bacteroidetes	Rikenellaceae	Rikenellaceae_RC9_gut_group	OTU1438	0.00543888	0.00146431	0.000884817	0.02	0.0125513	0.00418375	0	0.00418375	0.00418375	0.00418375	0	0	0.0083675	0.0125513	0.0209188	0.0083675	0	0	0.0083675	0	0.00418375	0.016735	0	0	0	0	0	0	0.016735	0	0	0	0	0	0.0083675	0	0.00418375	0	0	0	0	0	0	0
Bacteroidetes	Bacteroidales_RF16_group	f_Bacteroidales_RF16_group	OTU1795	0.00083675	0.00397456	0.000909825	0.02	0	0	0	0	0	0	0	0	0	0	0	0	0.016735	0	0	0	0	0	0	0	0.00418375	0	0	0	0	0.0251025	0.00418375	0.00418375	0.00418375	0	0	0	0.0083675	0	0.00418375	0	0.00418375	0	0.0209188	0
Firmicutes	Lactobacillaceae	Lactobacillus	OTU199	0.00083675	0.00606644	0.00107907	0.02	0	0	0	0.00418375	0	0	0	0	0	0	0	0	0	0	0	0	0	0	0	0.0125513	0	0	0	0.016735	0	0.0083675	0.016735	0	0.00418375	0.0209188	0	0.00418375	0.00418375	0.0292863	0.0083675	0	0	0	0	0.0083675
Firmicutes	Lachnospiraceae	Lachnoclostridium_12	OTU2113	0.0259393	0.0874404	0.0133172	0.02	0	0.0711238	0	0.016735	0.00418375	0.0585725	0	0	0.0083675	0	0	0.0083675	0.0878588	0.0460213	0.0711238	0	0.016735	0	0.0711238	0.0585725	0.03347	0.06694	0.00418375	0.112961	0	0.129696	0.0125513	0.280311	0.0292863	0.050205	0.06694	0.0585725	0.104594	0.0292863	0.13388	0.0376538	0.0292863	0.0794913	0.03347	0.456029
Proteobacteria	Succinivibrionaceae	Succinimonas	OTU33	0.010041	0.00690319	0.00215261	0.02	0.0125513	0.0251025	0.0083675	0	0.00418375	0.00418375	0.0083675	0.0209188	0.00418375	0.00418375	0.00418375	0.016735	0	0	0.0083675	0.0125513	0	0.0125513	0.0209188	0.03347	0	0	0	0	0	0	0	0	0	0	0.06694	0.0376538	0.0083675	0	0	0	0	0.0209188	0.00418375	0
Bacteroidetes	Bacteroidales_BS11_gut_group	f_Bacteroidales_BS11_gut_group	OTU643	0.0150615	0.00271944	0.00233609	0.02	0.0251025	0	0.0125513	0.0125513	0	0.0711238	0.0083675	0.016735	0.00418375	0	0.050205	0.00418375	0	0.03347	0.016735	0.0251025	0.0125513	0	0.0083675	0	0	0	0.0083675	0	0.0083675	0.00418375	0	0.00418375	0	0.00418375	0.016735	0	0.00418375	0	0	0.00418375	0	0	0	0
Bacteroidetes	Prevotellaceae	Prevotella_1	OTU881	0.0372354	0.0190361	0.00354809	0.02	0.0292863	0.0627563	0.108778	0.0292863	0.0292863	0.0209188	0.016735	0.0418375	0.0209188	0.03347	0.0251025	0.0083675	0.03347	0.0209188	0.050205	0.0585725	0.0251025	0.03347	0.0753075	0.0209188	0.0083675	0.016735	0.0418375	0.00418375	0	0.0125513	0.016735	0.0418375	0.0209188	0.0418375	0.0251025	0.0125513	0.0209188	0	0	0.0418375	0.0543888	0	0.0209188	0
Bacteroidetes	Prevotellaceae	Prevotella_1	OTU1026	0.00983181	0.0259393	0.00303322	0.021	0.0125513	0.0083675	0.00418375	0.00418375	0.0083675	0.00418375	0.0292863	0.0125513	0.00418375	0.00418375	0.0376538	0	0	0.00418375	0	0.0083675	0.0292863	0.016735	0.0083675	0	0.03347	0.0376538	0.0753075	0.050205	0	0.0376538	0.016735	0.0125513	0.0209188	0.0125513	0.03347	0.0125513	0.0125513	0.00418375	0	0.0753075	0.00418375	0.0460213	0.0209188	0.0125513
Bacteroidetes	Prevotellaceae	Prevotella_1	OTU1046	0.00543888	0.0163166	0.00176487	0.021	0.0083675	0.0083675	0	0.0083675	0	0.00418375	0.00418375	0	0.0083675	0.00418375	0.00418375	0	0	0.0083675	0.0083675	0.0125513	0	0.00418375	0.0125513	0.0125513	0.0125513	0.0125513	0.0209188	0.0251025	0	0.00418375	0.016735	0.050205	0.0251025	0.03347	0.0209188	0.0209188	0.00418375	0	0.00418375	0.0292863	0.00418375	0.0209188	0.0209188	0
Bacteroidetes	Bacteroidales_BS11_gut_group	f_Bacteroidales_BS11_gut_group	OTU1240	0.0110869	0.00376538	0.00145615	0.021	0.0083675	0.0292863	0	0.0292863	0.0125513	0.0125513	0.0125513	0.0083675	0.00418375	0.0209188	0.00418375	0.00418375	0	0.0251025	0	0	0	0.0125513	0.0125513	0.0251025	0	0.0209188	0.0083675	0.00418375	0	0	0.0209188	0.00418375	0	0.0083675	0.0083675	0	0	0	0	0	0	0	0	0
Fibrobacteres	Fibrobacteraceae	Fibrobacter	OTU1962	0.00794913	0.0288679	0.00394865	0.021	0.0083675	0.0083675	0.0083675	0.016735	0.0251025	0	0.0083675	0.016735	0	0.0125513	0.00418375	0	0.0083675	0.0083675	0	0.00418375	0.0125513	0.00418375	0	0.0125513	0.0292863	0.0627563	0.0251025	0.00418375	0.016735	0.0083675	0.0083675	0.016735	0.112961	0.03347	0.00418375	0.0962263	0.0418375	0	0	0.016735	0.0125513	0.0627563	0.0125513	0.0125513
Actinobacteria	Corynebacteriaceae	f_Corynebacteriaceae	OTU2057	0.0108778	0.00104594	0.00255055	0.021	0.016735	0.0083675	0.00418375	0.0418375	0.0125513	0.0125513	0	0	0	0.016735	0	0.00418375	0.0920425	0	0	0	0.0083675	0	0	0	0	0	0	0	0.016735	0	0	0.00418375	0	0	0	0	0	0	0	0	0	0	0	0
Firmicutes	Christensenellaceae	Christensenellaceae_R-7_group	OTU2451	0.0349343	0.0192453	0.00299974	0.021	0.0376538	0.0418375	0.016735	0.0209188	0.0711238	0.0251025	0.0209188	0.03347	0.0292863	0.0460213	0.0460213	0.0125513	0.0794913	0.03347	0.0251025	0.06694	0.0083675	0.016735	0.03347	0.03347	0.0083675	0.0292863	0.0125513	0.0251025	0.0376538	0.050205	0.00418375	0.050205	0.00418375	0.0125513	0.0083675	0.00418375	0.016735	0.00418375	0.0125513	0.0418375	0.0083675	0.0083675	0.0209188	0.0251025
Tenericutes	o_Mollicutes_RF9	o_Mollicutes_RF9	OTU250	0.0242658	0.0083675	0.00287683	0.021	0.00418375	0.0209188	0.00418375	0.0125513	0.0627563	0.016735	0	0.03347	0.03347	0.0251025	0.0376538	0.0585725	0.050205	0.06694	0	0.016735	0.0083675	0.016735	0.00418375	0.0125513	0	0.0083675	0.0125513	0.00418375	0	0	0.016735	0.00418375	0.016735	0.03347	0.0292863	0	0.0083675	0	0.0083675	0.0125513	0	0.00418375	0.0083675	0
Firmicutes	Ruminococcaceae	Ruminococcaceae_UCG-014	OTU2670	0.0016735	0.00857669	0.00136877	0.021	0.00418375	0	0	0	0.0083675	0	0	0	0	0.00418375	0	0	0	0	0	0.0125513	0	0.00418375	0	0	0.0083675	0.0125513	0.0125513	0	0.00418375	0.0209188	0	0	0.00418375	0	0	0	0	0.0209188	0.0418375	0.0125513	0.00418375	0.00418375	0.0209188	0.00418375
Bacteroidetes	Prevotellaceae	Prevotella_1	OTU973	0.0353527	0.0131788	0.00537245	0.021	0.00418375	0.0418375	0.158983	0.0543888	0.016735	0.00418375	0.0292863	0.0543888	0.129696	0.03347	0.016735	0.0083675	0.00418375	0.016735	0.016735	0.0083675	0.0125513	0.0627563	0.0251025	0.0083675	0	0.016735	0.00418375	0.0711238	0	0.03347	0	0.0125513	0	0.0125513	0.0251025	0.0251025	0	0	0	0.050205	0	0.0125513	0	0
Bacteroidetes	Rikenellaceae	Rikenellaceae_RC9_gut_group	OTU1357	0.00439294	0.00125512	0.000692785	0.022	0.0125513	0	0.00418375	0	0.0125513	0	0.0125513	0.00418375	0.00418375	0.0125513	0.00418375	0	0	0.00418375	0.00418375	0	0	0.0083675	0	0.00418375	0	0	0	0	0	0	0.0125513	0	0.00418375	0.0083675	0	0	0	0	0	0	0	0	0	0
Firmicutes	Veillonellaceae	Veillonellaceae_UCG-001	OTU1553	0.0571082	0.0290771	0.00600369	0.022	0.0251025	0.0251025	0.0585725	0.0711238	0.016735	0.121329	0.0418375	0.0753075	0.016735	0.0418375	0.050205	0.0543888	0.00418375	0.0962263	0.0460213	0.0251025	0.184085	0.083675	0.0627563	0.0418375	0.0083675	0.0125513	0.0627563	0.016735	0.112961	0.0251025	0.016735	0.0083675	0.0083675	0.0292863	0.0627563	0.0418375	0.0083675	0.00418375	0.016735	0.0753075	0.0209188	0.0209188	0.0209188	0.0083675
Fibrobacteres	Fibrobacteraceae	Fibrobacter	OTU1975	0.0104594	0.0380721	0.00523065	0.022	0.00418375	0	0	0.0418375	0.0209188	0.0251025	0.0083675	0.00418375	0.0125513	0.0083675	0.0125513	0	0.00418375	0.0292863	0.00418375	0.0083675	0	0.00418375	0.00418375	0.016735	0.0125513	0.129696	0.0418375	0.0460213	0.00418375	0.0920425	0.03347	0.00418375	0.146431	0.016735	0.016735	0.016735	0	0.00418375	0.0083675	0.0585725	0.00418375	0.0460213	0.03347	0.0460213
Firmicutes	Lachnospiraceae	f_Lachnospiraceae	OTU2023	0.00711238	0.00188269	0.000839261	0.022	0.0125513	0	0	0.0125513	0.0125513	0.016735	0	0	0	0.016735	0.0083675	0	0.0125513	0.00418375	0.00418375	0.0083675	0.00418375	0.016735	0.0083675	0.00418375	0	0.00418375	0.00418375	0	0	0	0	0	0.00418375	0.00418375	0.00418375	0	0.00418375	0.00418375	0	0.00418375	0	0	0.00418375	0
Firmicutes	Ruminococcaceae	Ruminococcaceae_UCG-010	OTU2233	0.0152707	0.00292862	0.00255494	0.022	0.0125513	0	0	0.0125513	0.083675	0.03347	0	0.0083675	0.00418375	0.00418375	0.0125513	0.0209188	0.0376538	0.0460213	0	0.00418375	0	0.00418375	0.0083675	0.0125513	0	0	0.00418375	0	0.0125513	0	0.0125513	0.00418375	0.00418375	0.00418375	0.00418375	0	0	0	0	0.0125513	0	0	0	0
Firmicutes	Ruminococcaceae	Ruminococcaceae_V9D2013_group	OTU3151	0.00292862	0.000627563	0.000420715	0.022	0	0.0083675	0	0.00418375	0.00418375	0.00418375	0	0	0	0.0083675	0.00418375	0.0083675	0.00418375	0	0.00418375	0.00418375	0	0.00418375	0	0	0	0	0.00418375	0	0	0	0	0	0	0	0.00418375	0	0	0	0	0.00418375	0	0	0	0
Tenericutes	o_Mollicutes_RF9	o_Mollicutes_RF9	OTU450	0.00209187	0.000418375	0.000307003	0.022	0	0.00418375	0	0	0.00418375	0.00418375	0	0.00418375	0.00418375	0	0	0	0.00418375	0	0.00418375	0.00418375	0.00418375	0	0	0.00418375	0	0	0	0	0	0	0	0	0	0	0.00418375	0	0.00418375	0	0	0	0	0	0	0
Bacteroidetes	Prevotellaceae	Prevotella_1	OTU1097	0.00313781	0.0146431	0.00213008	0.023	0	0.00418375	0.00418375	0	0.00418375	0.00418375	0.0125513	0	0	0	0.00418375	0	0.00418375	0	0	0.0083675	0.00418375	0.00418375	0.0083675	0	0.0753075	0.0209188	0	0.0209188	0	0.0251025	0.00418375	0.016735	0.0125513	0.0125513	0	0.016735	0.0209188	0.0083675	0	0	0	0.0209188	0.0251025	0.0125513
Bacteroidetes	Rikenellaceae	Rikenellaceae_RC9_gut_group	OTU1324	0.0242658	0.0144339	0.00322575	0.023	0.016735	0.016735	0.0125513	0.0460213	0.0376538	0.0251025	0.0418375	0	0.0292863	0.0376538	0.0251025	0.0376538	0.0209188	0	0	0.0125513	0.0292863	0.0627563	0.0083675	0.0251025	0.0083675	0.0083675	0.0083675	0.016735	0.00418375	0.0125513	0.108778	0	0.0125513	0.0209188	0.0083675	0.0209188	0.00418375	0.0083675	0.0125513	0.00418375	0.0125513	0.0083675	0.0083675	0
Firmicutes	Lactobacillaceae	Pediococcus	OTU149	0.00941344	0.0303322	0.00559056	0.023	0	0	0	0.112961	0	0.0209188	0	0	0	0	0	0	0	0.00418375	0	0	0	0	0	0.050205	0.0418375	0	0	0.0794913	0.0125513	0.016735	0	0	0.0292863	0.0711238	0	0.0125513	0.0125513	0.146431	0.0878588	0	0	0.0125513	0.06694	0.016735
Bacteroidetes	Bacteroidales_S24-7_group	f_Bacteroidales_S24-7_group	OTU1732	0.0763534	0.0407916	0.00624156	0.023	0.0627563	0.104594	0.050205	0.050205	0.0878588	0.0460213	0.083675	0.150615	0.0292863	0.050205	0.146431	0.03347	0.196636	0.0627563	0.0418375	0.0753075	0.0962263	0.0543888	0.050205	0.0543888	0.0711238	0.0251025	0.06694	0.0292863	0.0711238	0.0209188	0.06694	0.0209188	0.0125513	0.0292863	0.0376538	0.0627563	0.0794913	0.00418375	0.016735	0.06694	0.03347	0.0376538	0.0585725	0.00418375
Firmicutes	Ruminococcaceae	Ruminococcus_2	OTU2101	0.0447661	0.0205004	0.00933978	0.023	0.0083675	0.0753075	0.050205	0.00418375	0.0209188	0.00418375	0	0.0376538	0.00418375	0.138064	0.0753075	0.00418375	0	0.0125513	0.0209188	0.00418375	0.0292863	0.158983	0.00418375	0.242658	0	0.00418375	0.0460213	0.0125513	0	0	0	0.00418375	0	0.0125513	0.221739	0	0	0	0	0.0711238	0	0.0376538	0	0
Firmicutes	Ruminococcaceae	Eubacterium_coprostanoligenes_group	OTU3169	0.00941344	0.003347	0.00115053	0.023	0.0125513	0.00418375	0	0.0125513	0.0209188	0.00418375	0.0083675	0	0.00418375	0.0209188	0.00418375	0.03347	0.0083675	0.0125513	0	0.00418375	0.00418375	0.00418375	0.0125513	0.016735	0	0	0.00418375	0	0.00418375	0.0125513	0.0083675	0.00418375	0.00418375	0.00418375	0	0	0	0	0	0.0125513	0.00418375	0.00418375	0	0.00418375
Firmicutes	Ruminococcaceae	Ruminococcaceae_UCG-013	OTU3230	0.00376538	0.000209188	0.000669727	0.023	0.0125513	0	0	0.00418375	0.016735	0.0083675	0	0	0.00418375	0	0.0125513	0.0083675	0	0	0	0	0	0	0	0.0083675	0	0	0	0	0.00418375	0	0	0	0	0	0	0	0	0	0	0	0	0	0	0
Bacteroidetes	Prevotellaceae	Prevotella_1	OTU986	0.0196636	0.00773994	0.00227674	0.023	0	0.016735	0.016735	0.016735	0.0251025	0.0083675	0.016735	0.0418375	0.0125513	0.0251025	0.0209188	0.016735	0.0125513	0.016735	0	0.050205	0.00418375	0.0711238	0.0083675	0.0125513	0	0.0125513	0.00418375	0.0125513	0	0	0	0.00418375	0.00418375	0.0125513	0.016735	0.016735	0.016735	0	0	0.0125513	0.00418375	0.016735	0.0209188	0
Bacteroidetes	Bacteroidales_BS11_gut_group	f_Bacteroidales_BS11_gut_group	OTU1273	0.00648481	0.00481131	0.00275632	0.024	0.0125513	0.00418375	0	0	0	0.00418375	0	0	0.0083675	0.016735	0.00418375	0.016735	0.0083675	0	0	0	0	0.0543888	0	0	0	0	0	0	0.0962263	0	0	0	0	0	0	0	0	0	0	0	0	0	0	0
Bacteroidetes	Prevotellaceae	Prevotella_1	OTU1313	0.00460213	0.00125512	0.000781273	0.024	0.00418375	0.0083675	0	0.00418375	0	0	0	0.016735	0.00418375	0	0.0083675	0.00418375	0.00418375	0	0	0.00418375	0.00418375	0	0.0083675	0.0209188	0	0	0.0125513	0	0	0	0	0	0	0	0.0083675	0.00418375	0	0	0	0	0	0	0	0
Bacteroidetes	Bacteroidales_RF16_group	f_Bacteroidales_RF16_group	OTU1841	0.00230106	0.00125512	0.000700836	0.024	0.0083675	0	0.00418375	0	0	0.00418375	0	0.00418375	0	0	0	0	0	0.00418375	0	0.00418375	0.0083675	0.00418375	0.00418375	0	0	0	0	0	0.0251025	0	0	0	0	0	0	0	0	0	0	0	0	0	0	0
Bacteroidetes	Prevotellaceae	Prevotellaceae_UCG-003	OTU1908	0.00376538	0.000627563	0.000669727	0.024	0.00418375	0.0083675	0	0	0.016735	0	0	0	0	0	0.00418375	0.00418375	0.00418375	0.00418375	0	0.016735	0.0083675	0	0	0.00418375	0	0	0	0	0	0	0.0083675	0	0	0	0	0	0.00418375	0	0	0	0	0	0	0
Verrucomicrobia	c_WCHB1-41	c_WCHB1-41	OTU226	0.006694	0.00125512	0.00111046	0.024	0	0.00418375	0.00418375	0.0292863	0.0209188	0.00418375	0.00418375	0.0083675	0	0	0.0125513	0	0.00418375	0.0209188	0	0	0	0.016735	0.00418375	0	0	0	0	0	0	0	0.0125513	0	0	0.00418375	0	0	0	0	0	0	0	0.00418375	0.00418375	0
Lentisphaerae	Oligosphaeraceae	horsej-a03	OTU2385	0.00397456	0.000209188	0.000733878	0.024	0	0	0	0.0125513	0.016735	0	0	0	0	0.00418375	0	0.016735	0	0.0125513	0	0	0	0.0083675	0.00418375	0.00418375	0	0	0	0	0	0	0	0	0	0.00418375	0	0	0	0	0	0	0	0	0	0
Firmicutes	Ruminococcaceae	Eubacterium_coprostanoligenes_group	OTU2757	0.00376538	0.000209188	0.000702435	0.024	0	0.00418375	0	0	0.0125513	0.00418375	0.0083675	0	0	0	0	0	0.016735	0.016735	0	0	0	0.00418375	0	0.0083675	0	0	0	0	0	0	0	0.00418375	0	0	0	0	0	0	0	0	0	0	0	0
Firmicutes	Ruminococcaceae	Saccharofermentans	OTU2810	0.00313781	0.000209188	0.000576301	0.024	0	0	0	0.0083675	0.0083675	0.0083675	0	0.00418375	0.00418375	0	0	0.00418375	0	0	0	0	0	0	0.016735	0.0083675	0	0	0	0.00418375	0	0	0	0	0	0	0	0	0	0	0	0	0	0	0	0
Firmicutes	Family_XIII	Eubacterium_nodatum_group	OTU3011	0.0129696	0.023429	0.00197347	0.024	0.00418375	0.0251025	0.00418375	0.0125513	0.0083675	0.0376538	0.0251025	0.0251025	0.00418375	0.00418375	0.0292863	0.0083675	0.00418375	0.0083675	0	0.0083675	0.00418375	0.0083675	0.0083675	0.0292863	0.03347	0.016735	0.0209188	0.0251025	0.00418375	0.0543888	0.0292863	0.0251025	0.03347	0.016735	0.0125513	0.0292863	0.0209188	0.0251025	0.0125513	0.03347	0.0251025	0.0125513	0.03347	0.00418375
Firmicutes	Lachnospiraceae	f_Lachnospiraceae	OTU3071	0.00104594	0.0050205	0.000778215	0.024	0	0	0	0	0	0	0.00418375	0.00418375	0	0	0	0	0	0	0.0125513	0	0	0	0	0	0.00418375	0.00418375	0.0125513	0.00418375	0	0	0.0083675	0	0.016735	0	0	0.0125513	0.0125513	0	0.0083675	0	0	0.00418375	0.0125513	0
Bacteroidetes	Bacteroidales_BS11_gut_group	f_Bacteroidales_BS11_gut_group	OTU707	0.003347	0.000627563	0.000560259	0.024	0	0	0	0	0	0.00418375	0.0125513	0.00418375	0	0.00418375	0.0125513	0.0083675	0	0	0.00418375	0	0.00418375	0.00418375	0	0.0083675	0	0	0	0	0	0	0.0083675	0	0	0	0.00418375	0	0	0	0	0	0	0	0	0
Bacteroidetes	p_Bacteroidetes	p_Bacteroidetes	OTU1212	0.00627562	0.0297046	0.00434478	0.025	0.00418375	0.0083675	0.00418375	0.0083675	0.00418375	0	0	0	0	0.00418375	0.00418375	0.0125513	0.00418375	0	0	0	0	0.0125513	0.0209188	0.0376538	0.016735	0.03347	0.0083675	0.0209188	0.108778	0.0292863	0	0.0125513	0.0878588	0.016735	0.016735	0.0962263	0.0125513	0	0	0.0627563	0.0125513	0.0585725	0	0
Verrucomicrobia	c_WCHB1-41	c_WCHB1-41	OTU228	0.00397456	0.000209188	0.000792679	0.025	0	0.00418375	0	0.016735	0.0209188	0.00418375	0	0	0	0.00418375	0.00418375	0	0	0	0	0	0	0.016735	0	0.0083675	0	0	0	0	0	0	0	0	0	0.00418375	0	0	0	0	0	0	0	0	0	0
Firmicutes	Ruminococcaceae	Ruminococcaceae_UCG-010	OTU3138	0.00397456	0.000209188	0.000860549	0.025	0	0	0	0.00418375	0.0292863	0.0083675	0	0	0	0	0	0	0.0125513	0	0	0.00418375	0	0.00418375	0.00418375	0.0125513	0	0	0	0	0	0	0	0	0	0.00418375	0	0	0	0	0	0	0	0	0	0
Bacteroidetes	Bacteroidales_BS11_gut_group	f_Bacteroidales_BS11_gut_group	OTU596	0.013388	0.00522969	0.00226933	0.025	0.00418375	0.00418375	0	0.0209188	0.0711238	0.0418375	0.00418375	0.0125513	0.00418375	0.0209188	0.0083675	0	0	0.0125513	0.00418375	0.0083675	0.0125513	0.0083675	0.0083675	0.0209188	0	0	0.00418375	0	0.0460213	0	0.0083675	0.0083675	0.00418375	0	0	0.00418375	0	0	0.00418375	0.00418375	0.00418375	0	0.00418375	0.0125513
Bacteroidetes	Prevotellaceae	Prevotellaceae_NK3B31_group	OTU671	0.000209188	0.00313781	0.000595452	0.025	0	0	0	0	0	0	0	0	0	0	0	0	0	0	0	0	0	0	0	0.00418375	0	0.00418375	0.0083675	0.00418375	0	0	0	0.0083675	0	0	0	0	0	0.016735	0.00418375	0.00418375	0	0	0	0.0125513
Bacteroidetes	Prevotellaceae	f_Prevotellaceae	OTU841	0.0148523	0.0761443	0.0118469	0.025	0.0083675	0	0	0	0.00418375	0.0418375	0.050205	0	0.0209188	0	0	0	0	0.0711238	0.0920425	0	0	0.0083675	0	0	0.03347	0	0	0.0543888	0.00418375	0.0920425	0.0460213	0.00418375	0.30123	0.271944	0.150615	0	0.0711238	0.03347	0.221739	0	0.0251025	0.142248	0.0711238	0
Verrucomicrobia	c_LD1-PB3	c_LD1-PB3	OTU103	0.00251025	0.000209188	0.00045898	0.026	0	0.0083675	0.00418375	0.0083675	0	0.00418375	0	0	0	0	0.00418375	0.00418375	0.0125513	0	0	0	0.00418375	0	0	0	0	0	0	0	0.00418375	0	0	0	0	0	0	0	0	0	0	0	0	0	0	0
Verrucomicrobia	c_WCHB1-41	c_WCHB1-41	OTU144	0.0370262	0.0202912	0.00420395	0.026	0.016735	0.0251025	0.016735	0.06694	0.0962263	0.0251025	0.0292863	0.0125513	0.06694	0.03347	0.0251025	0.121329	0.0251025	0.0418375	0.0292863	0.00418375	0.0083675	0.03347	0.0418375	0.0209188	0	0.0083675	0.016735	0.0125513	0.0209188	0	0.0125513	0.016735	0.06694	0.0627563	0.016735	0.016735	0.0209188	0	0.0083675	0.0125513	0.00418375	0.0627563	0.03347	0.0125513
Bacteroidetes	Prevotellaceae	Prevotella_1	OTU1479	0.00230106	0.000209188	0.000401962	0.026	0.0083675	0	0.00418375	0	0	0	0	0.00418375	0.00418375	0	0.00418375	0	0	0	0	0.00418375	0.0083675	0	0	0.0083675	0	0	0.00418375	0	0	0	0	0	0	0	0	0	0	0	0	0	0	0	0	0
Bacteroidetes	Bacteroidales_RF16_group	f_Bacteroidales_RF16_group	OTU1549	0.0439294	0.0184085	0.00656563	0.026	0.0418375	0.0251025	0.03347	0.0125513	0.050205	0.0543888	0.016735	0.0543888	0.0292863	0.016735	0.00418375	0.0794913	0.251025	0.0460213	0.0125513	0.0292863	0.0251025	0.0376538	0.03347	0.0251025	0	0.00418375	0.00418375	0.0125513	0.0711238	0.0460213	0	0.0083675	0.0418375	0.0083675	0.0292863	0	0	0	0	0.0125513	0.0418375	0.0585725	0.0292863	0
Bacteroidetes	p_Bacteroidetes	p_Bacteroidetes	OTU1638	0.003347	0.000209188	0.000700836	0.026	0	0.00418375	0	0.0209188	0.00418375	0	0	0.00418375	0	0	0	0.016735	0	0	0.00418375	0	0	0	0.00418375	0.0083675	0	0	0	0	0	0	0	0	0	0	0	0	0	0	0	0.00418375	0	0	0	0
Proteobacteria	Rhizobiaceae	Rhizobium	OTU3085	0.00355619	0.0083675	0.00113975	0.026	0.0083675	0	0.0083675	0.0209188	0.00418375	0	0	0	0	0.0083675	0	0.016735	0	0.00418375	0	0	0	0	0	0	0.00418375	0.00418375	0	0.00418375	0.0125513	0.0083675	0.00418375	0	0.00418375	0.0083675	0.00418375	0.016735	0.016735	0.0251025	0.0251025	0	0.00418375	0.00418375	0.0125513	0.0083675
Bacteroidetes	Prevotellaceae	Prevotellaceae_NK3B31_group	OTU901	0.0357711	0.0117145	0.00484116	0.026	0.050205	0.0251025	0.0083675	0.0251025	0.0585725	0.0251025	0	0.050205	0.0753075	0.0292863	0.0209188	0	0.016735	0.0627563	0.0251025	0.171534	0.0209188	0.03347	0.00418375	0.0125513	0.03347	0.0209188	0.00418375	0.0083675	0	0.0125513	0.00418375	0.016735	0	0	0.00418375	0	0.0292863	0	0	0.0292863	0.0292863	0.0292863	0.0125513	0
Bacteroidetes	Prevotellaceae	Prevotella_1	OTU1085	0.00313781	0.00857669	0.00141164	0.027	0	0	0	0.00418375	0	0	0	0.03347	0.0083675	0.00418375	0	0.00418375	0.00418375	0	0	0	0	0	0.00418375	0	0.0251025	0.03347	0	0.0083675	0	0	0	0.0251025	0.0083675	0.0083675	0.00418375	0.0083675	0.0083675	0	0.0083675	0.00418375	0	0.0083675	0.016735	0.00418375
Bacteroidetes	p_Bacteroidetes	p_Bacteroidetes	OTU1314	0.00857669	0.003347	0.00148212	0.027	0.00418375	0.016735	0	0.016735	0.016735	0	0	0	0.0083675	0.0083675	0	0.016735	0.0125513	0	0.00418375	0	0.00418375	0.0125513	0.0251025	0.0251025	0	0.0125513	0.00418375	0	0	0	0	0	0	0	0.0418375	0	0.00418375	0	0	0.00418375	0	0	0	0
Bacteroidetes	Bacteroidales_S24-7_group	f_Bacteroidales_S24-7_group	OTU1880	0.000209188	0.00230106	0.000428968	0.027	0	0	0	0	0	0.00418375	0	0	0	0	0	0	0	0	0	0	0	0	0	0	0	0.00418375	0.00418375	0	0	0	0	0.0125513	0.00418375	0	0	0.00418375	0.00418375	0	0.00418375	0.0083675	0	0	0	0
Bacteroidetes	Bacteroidales_RF16_group	f_Bacteroidales_RF16_group	OTU1942	0.00230106	0.000209188	0.000428968	0.027	0.00418375	0	0	0	0	0.0125513	0.00418375	0.00418375	0	0	0	0	0.00418375	0.00418375	0	0.00418375	0.0083675	0	0	0	0	0	0	0	0	0	0	0	0	0	0.00418375	0	0	0	0	0	0	0	0	0
Firmicutes	Christensenellaceae	Christensenellaceae_R-7_group	OTU2316	0.00209187	0.000209188	0.000366557	0.027	0	0	0	0	0.00418375	0	0.0083675	0	0.00418375	0.00418375	0.00418375	0	0.00418375	0	0.00418375	0	0	0	0	0.0083675	0	0	0	0	0.00418375	0	0	0	0	0	0	0	0	0	0	0	0	0	0	0
Firmicutes	Family_XIII	Anaerovorax	OTU2488	0.00585725	0.00209187	0.000910596	0.027	0.0083675	0	0.00418375	0.0083675	0.0083675	0	0	0	0.0083675	0.0292863	0.0083675	0.00418375	0.00418375	0	0.00418375	0.0083675	0	0.00418375	0.0083675	0.0083675	0	0	0.016735	0	0	0	0.00418375	0.00418375	0.00418375	0	0	0	0.00418375	0	0	0	0	0	0.0083675	0
Firmicutes	Lachnospiraceae	Lachnospiraceae_AC2044_group	OTU2921	0.0156891	0.0495774	0.0053933	0.027	0.0125513	0.00418375	0.00418375	0	0.00418375	0.016735	0.00418375	0.016735	0.016735	0.016735	0.0460213	0.0125513	0.00418375	0.0083675	0.0292863	0.016735	0	0.06694	0.016735	0.016735	0.00418375	0.06694	0.083675	0.0711238	0.00418375	0.0292863	0.0125513	0.0627563	0.0292863	0.0209188	0.0627563	0.10041	0	0.00418375	0.00418375	0.0794913	0.0920425	0.0711238	0.0585725	0.13388
Firmicutes	Ruminococcaceae	Ruminococcaceae_UCG-010	OTU3002	0.0184085	0.00522969	0.0027167	0.027	0.0125513	0.00418375	0	0.0125513	0.0292863	0.0543888	0	0.00418375	0	0.0125513	0	0.0460213	0.0627563	0.0627563	0.00418375	0.016735	0.016735	0.0083675	0.0125513	0.0083675	0.00418375	0.03347	0.00418375	0	0	0.00418375	0.0083675	0.0083675	0	0	0.00418375	0	0.0083675	0	0	0.0209188	0	0	0.0083675	0
Bacteroidetes	Prevotellaceae	Prevotella_1	OTU1385	0.000209188	0.00188269	0.000326487	0.028	0	0	0.00418375	0	0	0	0	0	0	0	0	0	0	0	0	0	0	0	0	0	0	0.0083675	0	0	0	0.00418375	0	0	0.00418375	0.00418375	0	0.00418375	0	0	0.00418375	0	0.00418375	0	0	0.00418375
Actinobacteria	Corynebacteriaceae	Corynebacterium_1	OTU2058	0.0123421	0.000418375	0.00431313	0.028	0.0292863	0	0	0	0	0	0.00418375	0.0083675	0	0.0083675	0.0083675	0.0083675	0.171534	0.00418375	0	0	0	0	0.00418375	0	0	0.00418375	0	0	0	0	0	0	0	0	0	0	0	0	0	0	0.00418375	0	0	0
Firmicutes	Ruminococcaceae	f_Ruminococcaceae	OTU2246	0.00564806	0.00083675	0.000866882	0.028	0.016735	0.00418375	0.00418375	0	0.0083675	0.0083675	0	0	0	0	0.0125513	0	0.0209188	0.0125513	0	0.00418375	0	0	0.016735	0.00418375	0.00418375	0	0	0	0	0	0.00418375	0.00418375	0	0	0	0	0	0	0	0.00418375	0	0	0	0
Firmicutes	o_Clostridiales	o_Clostridiales	OTU2262	0.00522969	0.000418375	0.000998042	0.028	0	0	0	0.0209188	0.0251025	0.016735	0	0	0	0.00418375	0	0.016735	0.0083675	0.0083675	0.00418375	0	0	0	0	0	0	0	0	0	0	0	0.0083675	0	0	0	0	0	0	0	0	0	0	0	0	0
Firmicutes	Ruminococcaceae	Saccharofermentans	OTU2427	0.0629654	0.118819	0.0103591	0.028	0.0125513	0.121329	0.0543888	0.121329	0.0711238	0.138064	0.0711238	0.0627563	0.0543888	0.0585725	0.0543888	0.0209188	0.050205	0.0627563	0.0878588	0.0209188	0.06694	0.0585725	0.0376538	0.03347	0.10041	0.121329	0.0209188	0.06694	0	0.280311	0.0711238	0.0794913	0.154799	0.121329	0.050205	0.205004	0.083675	0.0460213	0.108778	0.0920425	0.213371	0.10041	0.188269	0.271944
Proteobacteria	Rickettsiales_Incertae_Sedis	f_Rickettsiales_Incertae_Sedis	OTU2695	0.00794913	0.000627563	0.00150912	0.028	0.0209188	0	0.00418375	0	0.016735	0	0	0	0	0.00418375	0.050205	0.0209188	0.00418375	0.0125513	0	0.016735	0	0.0083675	0	0	0	0.00418375	0	0	0	0	0	0	0	0.00418375	0	0	0	0.00418375	0	0	0	0	0	0
Bacteroidetes	Bacteroidales_BS11_gut_group	f_Bacteroidales_BS11_gut_group	OTU651	0.010041	0.000627563	0.00217594	0.028	0	0.00418375	0.00418375	0	0	0.0753075	0.0083675	0	0.016735	0	0.0251025	0.0376538	0	0.0083675	0.00418375	0	0	0	0.016735	0	0	0	0	0	0.00418375	0	0	0	0	0	0	0	0	0	0	0.00418375	0.00418375	0	0	0
Firmicutes	Lactobacillaceae	Lactobacillus	OTU119	0.00522969	0.0376538	0.0114167	0.029	0	0.0292863	0.00418375	0.00418375	0	0	0.0292863	0	0	0	0.0083675	0.00418375	0	0.0209188	0	0	0	0	0	0.00418375	0.016735	0	0	0.00418375	0	0.0209188	0.0209188	0.050205	0.00418375	0.00418375	0.00418375	0.0083675	0.0460213	0.456029	0.06694	0.00418375	0.0125513	0	0.00418375	0.0292863
Firmicutes	Acidaminococcaceae	Succiniclasticum	OTU140	0.0625471	0.0276128	0.0090087	0.029	0.016735	0.0251025	0.0878588	0.196636	0.016735	0.03347	0.0209188	0.016735	0.0209188	0.251025	0.0711238	0.108778	0.016735	0.0460213	0.184085	0.0585725	0.0376538	0.0083675	0.0125513	0.0209188	0.03347	0	0.016735	0.0878588	0.00418375	0.0125513	0.0125513	0.0083675	0.016735	0.10041	0.0209188	0.10041	0	0.0083675	0.03347	0.06694	0.00418375	0.0083675	0.00418375	0.0125513
Firmicutes	Lactobacillaceae	Lactobacillus	OTU180	0.00251025	0.0104594	0.00190638	0.029	0	0	0	0.0376538	0	0	0	0	0	0	0	0	0.00418375	0	0	0	0	0	0	0.0083675	0	0	0	0.0125513	0	0.0251025	0	0	0.016735	0.0376538	0	0.00418375	0.0083675	0.0251025	0.00418375	0	0	0.00418375	0.0292863	0.0418375
Firmicutes	Lachnospiraceae	Butyrivibrio_2	OTU2019	0.0782361	0.0347251	0.00833929	0.029	0.03347	0.251025	0.175718	0.0627563	0.0292863	0.0460213	0.196636	0.121329	0.0753075	0.0962263	0.083675	0.0209188	0.0125513	0.016735	0.050205	0.0418375	0.0627563	0.0627563	0.03347	0.0920425	0.016735	0.0794913	0.03347	0.0083675	0.0251025	0.03347	0.0251025	0.06694	0.00418375	0.0627563	0.0920425	0.0376538	0.0376538	0.00418375	0	0.050205	0.0251025	0.0418375	0.03347	0.016735
Synergistetes	Synergistaceae	Pyramidobacter	OTU2437	0.0158983	0.0338884	0.00467506	0.029	0.0125513	0	0	0.00418375	0.016735	0.0125513	0.00418375	0.00418375	0.0083675	0	0	0.00418375	0.0794913	0.0209188	0.0209188	0.0878588	0	0	0.016735	0.0251025	0.0920425	0.03347	0	0.016735	0.0083675	0.0209188	0.0125513	0.0376538	0.0292863	0.00418375	0	0.0878588	0.0418375	0.0292863	0.050205	0.117145	0.0251025	0.00418375	0.0376538	0.0292863
Firmicutes	Christensenellaceae	Christensenellaceae_R-7_group	OTU2565	0.0016735	0.000209188	0.000279754	0.029	0.00418375	0	0	0.00418375	0.00418375	0	0	0	0	0.00418375	0.00418375	0.00418375	0	0.00418375	0.00418375	0	0	0	0	0	0	0	0	0	0	0	0	0	0	0	0	0	0	0	0	0	0.00418375	0	0	0
Firmicutes	Lachnospiraceae	possible_genus_Sk018	OTU3034	0.0985273	0.0573174	0.00856849	0.029	0.192453	0.112961	0.108778	0.06694	0.0711238	0.0627563	0.0376538	0.050205	0.16735	0.0627563	0.0376538	0.0543888	0.246841	0.0753075	0.0627563	0.146431	0.0418375	0.112961	0.184085	0.0753075	0.03347	0.0418375	0.03347	0.0251025	0.184085	0.0543888	0.0209188	0.0794913	0.0292863	0.0460213	0.104594	0.050205	0.06694	0.0125513	0.0418375	0.10041	0.0209188	0.0753075	0.0418375	0.083675
Firmicutes	Lachnospiraceae	Acetitomaculum	OTU3178	0.0016735	0.000209188	0.000279754	0.029	0.00418375	0	0	0.00418375	0	0	0	0	0.00418375	0.00418375	0.00418375	0	0.00418375	0.00418375	0	0	0	0	0	0.00418375	0.00418375	0	0	0	0	0	0	0	0	0	0	0	0	0	0	0	0	0	0	0
Bacteroidetes	Prevotellaceae	Prevotella_1	OTU760	0.0617103	0.141411	0.013641	0.029	0.0251025	0.0753075	0.10041	0.083675	0.0543888	0.0585725	0.06694	0.0585725	0.108778	0.03347	0.0209188	0.0292863	0.0251025	0.03347	0.10041	0.108778	0.0209188	0.0920425	0.083675	0.0543888	0.10041	0.259393	0.06694	0.246841	0.0585725	0.0460213	0.083675	0.0543888	0.410008	0.251025	0.225923	0.117145	0.171534	0.0376538	0.0878588	0.0962263	0.0585725	0.280311	0.154799	0.0209188
Proteobacteria	c_Deltaproteobacteria	c_Deltaproteobacteria	OTU2267	0.00711238	0.00230106	0.000984459	0.03	0.0083675	0	0.00418375	0.0125513	0.016735	0.0125513	0.00418375	0	0	0.0083675	0.0125513	0.016735	0.00418375	0.0251025	0	0.00418375	0.00418375	0.0083675	0	0	0.00418375	0.00418375	0	0	0.0125513	0.0125513	0	0	0	0.00418375	0	0	0	0	0	0	0.0083675	0	0	0
Firmicutes	Family_XIII	Eubacterium_nodatum_group	OTU2477	0.0265668	0.0148523	0.00226172	0.03	0.0292863	0.03347	0.0125513	0.050205	0.0418375	0.0209188	0.0460213	0.0083675	0.0209188	0.0418375	0.0209188	0.050205	0.016735	0.0418375	0.016735	0	0.0209188	0.0125513	0.0125513	0.03347	0	0.0125513	0.00418375	0.0125513	0.0460213	0.0209188	0.0209188	0.0209188	0.0292863	0.0125513	0	0.0292863	0.0083675	0.0125513	0.0125513	0.00418375	0.0125513	0.0083675	0.0209188	0.0083675
Firmicutes	Defluviitaleaceae	Defluviitaleaceae_UCG-011	OTU2706	0.00732156	0.00209187	0.00108219	0.03	0.0251025	0.0083675	0	0	0.00418375	0	0	0.0083675	0.00418375	0.00418375	0.0083675	0.00418375	0.0083675	0.0292863	0	0.00418375	0.0083675	0.016735	0	0.0125513	0	0.0083675	0	0	0	0.00418375	0	0.00418375	0	0	0.0125513	0	0	0	0	0.0083675	0.00418375	0	0	0
Bacteroidetes	Bacteroidales_BS11_gut_group	f_Bacteroidales_BS11_gut_group	OTU1420	0.006694	0.00125512	0.00115017	0.031	0.0083675	0.0125513	0	0	0.03347	0.0083675	0	0.00418375	0	0.00418375	0.0083675	0.00418375	0.0292863	0.0083675	0	0	0	0	0.00418375	0.0083675	0	0	0.0083675	0	0	0.00418375	0.00418375	0	0	0.00418375	0	0.00418375	0	0	0	0	0	0	0	0
Firmicutes	Ruminococcaceae	Ruminococcaceae_UCG-014	OTU2156	0.00397456	0.0217555	0.00371916	0.031	0	0.00418375	0.0251025	0	0	0.0083675	0	0.0083675	0.00418375	0.00418375	0	0.00418375	0	0.00418375	0.00418375	0.0125513	0	0	0	0	0.0125513	0.0251025	0	0.00418375	0	0.108778	0.0083675	0.03347	0.00418375	0	0	0.0418375	0.0292863	0.0292863	0.00418375	0.0083675	0	0.0083675	0.0209188	0.0962263
Synergistetes	Synergistaceae	Synergistes	OTU2182	0.0140156	0.00941344	0.00229251	0.031	0.0125513	0	0.0083675	0.00418375	0.03347	0.0209188	0.00418375	0.00418375	0.0125513	0.0125513	0.0209188	0.0125513	0.0083675	0.0209188	0.0125513	0	0.0209188	0.016735	0.0292863	0.0251025	0	0.00418375	0.00418375	0	0.083675	0.0083675	0	0.0125513	0.0125513	0.00418375	0.016735	0.0125513	0.0083675	0.0083675	0.00418375	0	0.00418375	0	0.00418375	0
Firmicutes	Ruminococcaceae	Ruminococcaceae_UCG-014	OTU2279	0.00481131	0.0016735	0.000976448	0.031	0.00418375	0	0	0.00418375	0.0251025	0.00418375	0	0	0	0	0.0125513	0.0125513	0.0083675	0.00418375	0	0.00418375	0	0	0.0083675	0.0083675	0	0	0	0	0	0.00418375	0	0.00418375	0	0	0.0251025	0	0	0	0	0	0	0	0	0
Proteobacteria	Mitochondria	f_Mitochondria	OTU2739	0.006694	0.000418375	0.00191577	0.031	0	0.00418375	0.00418375	0	0	0	0	0	0.0083675	0.0125513	0.0083675	0.00418375	0	0	0.00418375	0.0125513	0.0753075	0	0	0	0	0	0	0	0	0	0	0	0	0	0	0	0	0.00418375	0.00418375	0	0	0	0	0
Firmicutes	Ruminococcaceae	Ruminococcaceae_UCG-014	OTU2776	0.00397456	0.000418375	0.000702435	0.031	0.0083675	0	0	0	0.00418375	0.016735	0	0	0	0	0.00418375	0.00418375	0.0125513	0.016735	0	0	0	0	0.0083675	0.00418375	0	0	0	0	0	0.00418375	0	0	0.00418375	0	0	0	0	0	0	0	0	0	0	0
Firmicutes	Lachnospiraceae	f_Lachnospiraceae	OTU3104	0.00962263	0.00313781	0.0011889	0.031	0.0083675	0.00418375	0	0	0	0.0292863	0.00418375	0.0083675	0.0125513	0.00418375	0.016735	0.0083675	0	0.0209188	0.016735	0	0.016735	0.0083675	0.0251025	0.0083675	0	0	0.0125513	0.00418375	0	0	0.00418375	0	0.00418375	0.00418375	0.0083675	0	0	0	0.0125513	0.00418375	0.00418375	0	0.00418375	0
Firmicutes	Lachnospiraceae	Lachnospiraceae_NK3A20_group	OTU1990	0.304786	0.188896	0.0240557	0.032	0.230106	0.242658	0.192453	0.351435	0.60246	0.405824	0.242658	0.213371	0.154799	0.393273	0.313781	0.150615	0.945528	0.259393	0.20082	0.13388	0.284495	0.259393	0.16735	0.351435	0.188269	0.251025	0.213371	0.179901	0.10041	0.355619	0.263576	0.125513	0.209188	0.192453	0.13388	0.196636	0.175718	0.16735	0.06694	0.305414	0.06694	0.196636	0.246841	0.142248
Firmicutes	Family_XIII	Eubacterium_brachy_group	OTU2194	0.00627562	0.00251025	0.000819817	0.032	0.00418375	0.00418375	0	0.00418375	0.00418375	0.00418375	0	0.0083675	0.0251025	0.00418375	0.0083675	0	0.0083675	0.0125513	0.0083675	0.0083675	0.00418375	0.0083675	0	0.0083675	0	0.0125513	0	0	0	0.00418375	0	0	0	0.0083675	0	0	0	0.00418375	0	0.0083675	0	0.00418375	0.0083675	0
Firmicutes	Ruminococcaceae	Ruminococcus_2	OTU2303	0.003347	0.0144339	0.00208751	0.032	0	0.0083675	0	0.00418375	0	0	0	0.0209188	0.00418375	0.00418375	0.0083675	0	0	0	0	0	0	0.0083675	0.00418375	0.00418375	0.00418375	0.050205	0.0209188	0.0083675	0	0.03347	0.00418375	0.016735	0	0.0209188	0.0460213	0.0083675	0.0083675	0	0	0.0418375	0.016735	0.00418375	0.00418375	0
Firmicutes	Ruminococcaceae	Ruminococcaceae_UCG-010	OTU2379	0.0112961	0.00292862	0.00159383	0.032	0.0292863	0	0.00418375	0.0125513	0.0209188	0.0209188	0	0	0.00418375	0	0.0083675	0.00418375	0.0209188	0.0125513	0	0	0.0083675	0.0460213	0.0125513	0.0209188	0	0.016735	0.00418375	0.00418375	0	0	0	0	0.0083675	0.00418375	0	0	0	0	0	0.0125513	0.00418375	0.00418375	0	0
Firmicutes	Ruminococcaceae	Ruminiclostridium_1	OTU2448	0.0209188	0.00983181	0.002592	0.032	0.0292863	0.03347	0.0209188	0	0.0125513	0.0376538	0.0083675	0.0460213	0.0125513	0.0083675	0	0.016735	0.016735	0.06694	0.00418375	0.03347	0.0083675	0.0125513	0.0125513	0.0376538	0	0.016735	0	0.00418375	0	0.00418375	0.00418375	0.0125513	0.00418375	0.016735	0.0125513	0.0292863	0.00418375	0	0	0.0585725	0.0083675	0.0125513	0.0083675	0
Firmicutes	Family_XIII	Anaerovorax	OTU2679	0.00543888	0.0016735	0.000679085	0.032	0.0083675	0	0.00418375	0.00418375	0	0.016735	0.00418375	0.00418375	0.00418375	0.0125513	0	0.0083675	0.0125513	0	0	0	0.0083675	0.00418375	0.0125513	0.00418375	0.00418375	0	0.00418375	0	0	0	0	0.00418375	0.00418375	0	0.00418375	0	0.00418375	0	0	0.00418375	0.00418375	0	0	0
Firmicutes	Lachnospiraceae	Lachnospiraceae_NK3A20_group	OTU2964	0.0219647	0.0131788	0.0018602	0.032	0.03347	0.0209188	0.0292863	0.03347	0.016735	0.03347	0.03347	0.0209188	0.0209188	0.0125513	0.0376538	0.016735	0.016735	0.0418375	0.016735	0.0125513	0.00418375	0.00418375	0.0209188	0.0125513	0.00418375	0.0418375	0.0083675	0.0125513	0.00418375	0.0083675	0.0292863	0.03347	0.0125513	0.0209188	0.0083675	0.016735	0.00418375	0.0209188	0.016735	0.0083675	0.00418375	0.00418375	0	0.00418375
Bacteroidetes	Prevotellaceae	Prevotella_1	OTU1333	0.00292862	0.000418375	0.000492301	0.033	0.00418375	0	0.0125513	0.0083675	0	0	0	0.0083675	0.0083675	0.00418375	0	0	0	0	0	0.00418375	0.00418375	0	0	0.00418375	0	0	0	0	0	0	0	0.00418375	0	0	0	0	0	0	0	0	0	0.00418375	0	0
Firmicutes	Ruminococcaceae	Ruminococcaceae_UCG-010	OTU2266	0.00292862	0.000418375	0.000492301	0.033	0	0	0.0083675	0	0.0083675	0.0083675	0	0	0	0.00418375	0.00418375	0	0.0125513	0.00418375	0	0.00418375	0	0	0	0.00418375	0	0	0	0	0	0	0	0	0	0.00418375	0	0	0	0	0	0	0	0	0.00418375	0
Firmicutes	Lachnospiraceae	Eubacterium_ruminantium_group	OTU2636	0.00543888	0.0121329	0.00189368	0.033	0.00418375	0	0	0	0.00418375	0	0	0	0.016735	0	0.00418375	0	0	0	0.016735	0.00418375	0	0.0418375	0	0.016735	0.0083675	0.00418375	0.0083675	0.0251025	0.00418375	0.0125513	0.00418375	0.0251025	0	0	0.0251025	0.0083675	0.00418375	0	0	0.0209188	0.00418375	0.0209188	0.016735	0.050205
Firmicutes	Ruminococcaceae	Ruminococcaceae_UCG-009	OTU2833	0.00271944	0.000418375	0.000441536	0.033	0.0083675	0	0	0.00418375	0.0083675	0.0083675	0	0	0.00418375	0.00418375	0	0	0	0	0	0	0	0.00418375	0.00418375	0.0083675	0	0	0	0	0	0	0.00418375	0	0	0	0	0	0	0	0	0	0	0	0	0.00418375
Cyanobacteria	o_Gastranaerophilales	o_Gastranaerophilales	OTU2838	0.003347	0.000418375	0.000685663	0.033	0.00418375	0.00418375	0	0.0209188	0.0083675	0.0083675	0	0	0.00418375	0	0	0	0	0	0	0	0.00418375	0	0	0.0125513	0	0	0	0	0	0	0.0083675	0	0	0	0	0	0	0	0	0	0	0	0	0
Firmicutes	Lachnospiraceae	f_Lachnospiraceae	OTU3006	0.0104594	0.00481131	0.00143597	0.033	0.00418375	0.0125513	0.0125513	0.0125513	0.0083675	0.03347	0	0.0083675	0	0.0083675	0.0292863	0.0125513	0	0.0083675	0.0083675	0.00418375	0.0083675	0	0.0125513	0.0251025	0	0.0083675	0.03347	0	0	0	0	0.00418375	0	0	0.0083675	0.00418375	0.0083675	0	0	0.016735	0.00418375	0	0.00418375	0.00418375
Bacteroidetes	Bacteroidales_BS11_gut_group	f_Bacteroidales_BS11_gut_group	OTU1103	0.0108778	0.00376538	0.00154776	0.034	0.00418375	0.0083675	0	0.00418375	0.0292863	0.0292863	0.00418375	0	0.00418375	0.016735	0.0083675	0	0.050205	0.0083675	0.0083675	0.00418375	0.0125513	0.00418375	0.0125513	0.0083675	0	0.00418375	0.0083675	0.00418375	0	0.00418375	0	0.00418375	0.0083675	0.00418375	0	0.00418375	0	0.00418375	0	0.016735	0.00418375	0	0.00418375	0.00418375
Bacteroidetes	Bacteroidales_S24-7_group	f_Bacteroidales_S24-7_group	OTU1859	0.00209187	0.00083675	0.000411616	0.034	0.00418375	0.00418375	0	0.00418375	0.00418375	0	0	0	0	0.00418375	0	0	0	0	0.00418375	0	0.00418375	0.00418375	0.00418375	0.00418375	0	0	0	0	0	0	0	0	0	0.0125513	0	0	0	0	0	0.00418375	0	0	0	0
Firmicutes	Staphylococcaceae	Staphylococcus	OTU190	0.0135972	0.00418375	0.00319254	0.034	0	0.0125513	0.0125513	0.0292863	0.0209188	0	0.0125513	0.00418375	0	0.0083675	0.0083675	0	0.117145	0.0125513	0	0	0	0.0083675	0.0125513	0.0125513	0	0.050205	0	0	0	0	0	0.0125513	0	0	0.0125513	0.00418375	0	0	0.00418375	0	0	0	0	0
Firmicutes	Ruminococcaceae	Ruminococcaceae_UCG-012	OTU2298	0.00941344	0.0016735	0.00193232	0.034	0	0.00418375	0	0.0083675	0.0418375	0.03347	0.00418375	0.00418375	0	0.00418375	0	0.0083675	0.0083675	0.00418375	0	0	0.0083675	0	0	0.0585725	0	0	0	0.00418375	0	0.00418375	0.016735	0	0	0	0.0083675	0	0	0	0	0	0	0	0	0
Tenericutes	Anaeroplasmataceae	Anaeroplasma	OTU3388	0.0163166	0.00711238	0.0018298	0.034	0.0125513	0.0292863	0.016735	0.0083675	0.0125513	0.0251025	0.0376538	0.03347	0.0083675	0.00418375	0.00418375	0.0083675	0.0083675	0.0251025	0.03347	0.0418375	0.0125513	0	0.00418375	0	0.00418375	0.00418375	0.0125513	0	0.00418375	0.0083675	0.0292863	0	0.00418375	0.016735	0.00418375	0.0083675	0.00418375	0.00418375	0.00418375	0.0083675	0.00418375	0.0209188	0	0
Bacteroidetes	Prevotellaceae	Prevotella_1	OTU1107	0.0964354	0.16212	0.013285	0.035	0.050205	0.150615	0.0543888	0.0627563	0.050205	0.0460213	0.138064	0.117145	0.163166	0.10041	0.050205	0.0418375	0.0585725	0.0711238	0.246841	0.225923	0.03347	0.125513	0.117145	0.0251025	0.297046	0.192453	0.121329	0.255209	0.142248	0.0753075	0.125513	0.129696	0.23429	0.355619	0.280311	0.0418375	0.171534	0.0460213	0.104594	0.0753075	0.083675	0.238474	0.196636	0.0753075
Bacteroidetes	Prevotellaceae	Prevotella_1	OTU1467	0.00439294	0.000627563	0.000760901	0.035	0	0.016735	0	0	0	0	0.0209188	0	0.0083675	0.00418375	0	0	0.00418375	0.0125513	0.0083675	0.00418375	0	0.00418375	0	0.00418375	0	0	0	0	0	0	0	0.00418375	0	0.00418375	0	0.00418375	0	0	0	0	0	0	0	0
Spirochaetae	Spirochaetaceae	Treponema_2	OTU156	0.00543888	0.0119237	0.00141631	0.035	0.016735	0	0	0.016735	0	0.00418375	0	0.00418375	0.0251025	0.0083675	0	0.00418375	0	0.016735	0.0083675	0	0	0.00418375	0	0	0.00418375	0	0.0083675	0.016735	0.0083675	0.016735	0.0209188	0.00418375	0.0209188	0.016735	0.0083675	0	0.0083675	0	0.00418375	0.0251025	0.0083675	0.0209188	0.0125513	0.03347
Bacteroidetes	Bacteroidales_S24-7_group	f_Bacteroidales_S24-7_group	OTU1640	0.00271944	0.00690319	0.000854661	0.035	0.00418375	0.0083675	0	0	0	0	0.00418375	0.0083675	0.00418375	0	0.00418375	0	0	0	0	0.0083675	0	0	0	0.0125513	0.0125513	0.00418375	0.0083675	0.0083675	0	0.016735	0.00418375	0.0209188	0.00418375	0.00418375	0	0.0125513	0.00418375	0	0.00418375	0.0125513	0.00418375	0.0125513	0.00418375	0
Bacteroidetes	Prevotellaceae	Prevotellaceae_UCG-001	OTU1762	0.0263576	0.0121329	0.00285726	0.035	0	0.06694	0.0460213	0.0083675	0.0376538	0.0125513	0.0125513	0.06694	0.0251025	0.03347	0.0292863	0.016735	0.00418375	0.0292863	0.0251025	0.0543888	0.0125513	0.03347	0.00418375	0.0083675	0.00418375	0.03347	0.0125513	0.0209188	0	0.00418375	0.00418375	0.0251025	0.016735	0.016735	0.0251025	0.00418375	0.0083675	0	0	0.0460213	0.0083675	0.0083675	0.00418375	0
Firmicutes	Christensenellaceae	Christensenellaceae_R-7_group	OTU2586	0.00146431	0.00690319	0.00119842	0.035	0	0	0	0	0	0	0.0083675	0	0	0	0	0	0	0.0125513	0	0	0	0	0.0083675	0	0	0.016735	0	0.016735	0	0.0209188	0.00418375	0.00418375	0	0.00418375	0	0	0	0.0251025	0	0.00418375	0	0.00418375	0.0083675	0.0292863
Firmicutes	Lachnospiraceae	Tyzzerella_3	OTU2786	0.00355619	0.000627563	0.000580182	0.035	0.0083675	0	0.00418375	0.00418375	0	0	0.00418375	0	0	0.0083675	0.0083675	0	0	0	0.0083675	0	0.00418375	0	0.00418375	0.016735	0	0	0	0	0	0	0.00418375	0	0	0	0	0	0	0	0	0	0	0	0.00418375	0.00418375
Firmicutes	Lachnospiraceae	f_Lachnospiraceae	OTU2883	0.00899506	0.0230106	0.00313115	0.035	0.00418375	0	0	0	0.00418375	0.0083675	0	0.00418375	0.0376538	0	0.016735	0.0125513	0.0083675	0.0125513	0.00418375	0.016735	0	0.0083675	0.0209188	0.0209188	0.0292863	0.016735	0.0376538	0	0.00418375	0.016735	0.0125513	0.03347	0.0209188	0.0083675	0.016735	0.112961	0.03347	0	0.0083675	0.0292863	0.0125513	0.0209188	0.00418375	0.0418375
Firmicutes	Lactobacillaceae	Lactobacillus	OTU309	0.00125512	0.0050205	0.000817075	0.035	0	0.0083675	0	0	0	0	0	0	0.00418375	0	0	0	0	0	0	0	0.0083675	0	0.00418375	0	0	0.00418375	0.0209188	0	0	0	0.00418375	0.0083675	0	0.0083675	0.0209188	0.00418375	0.0083675	0.00418375	0.0083675	0.00418375	0	0	0.00418375	0
Tenericutes	unclassified__rumen_bacterium_RF9	f__rumen_bacterium_RF9	OTU487	0.00271944	0.000418375	0.000466256	0.035	0.00418375	0	0	0	0.0125513	0.00418375	0	0.00418375	0.00418375	0	0	0	0.0083675	0	0	0	0.00418375	0.0083675	0.00418375	0	0	0	0	0	0	0	0	0.00418375	0	0	0	0	0	0	0	0	0	0	0.00418375	0
Firmicutes	Erysipelotrichaceae	Erysipelotrichaceae_UCG-004	OTU529	0.00690319	0.0016735	0.00143285	0.035	0.00418375	0	0	0.0083675	0.0125513	0.0083675	0	0	0	0.00418375	0	0.0083675	0.00418375	0.0543888	0.00418375	0.00418375	0.0125513	0.0083675	0	0.00418375	0	0	0.00418375	0	0	0	0.0125513	0	0	0	0.0083675	0	0	0	0.00418375	0	0.00418375	0	0	0
Bacteroidetes	Prevotellaceae	Prevotella_1	OTU1290	0.00606644	0.000627563	0.0012096	0.036	0.00418375	0.016735	0.03347	0	0	0	0	0.00418375	0	0	0.0125513	0	0	0	0.00418375	0	0.0292863	0	0.0125513	0.00418375	0	0	0.00418375	0	0	0	0	0	0	0	0	0	0	0	0	0.0083675	0	0	0	0
Firmicutes	Veillonellaceae	Selenomonas_1	OTU136	0.040164	0.0740524	0.00656324	0.036	0.0209188	0.0460213	0.108778	0.0376538	0.050205	0.0711238	0.0711238	0.00418375	0.00418375	0.0209188	0.06694	0.0543888	0.0209188	0.0543888	0.0627563	0.0125513	0.0460213	0.016735	0.0251025	0.0083675	0.0543888	0.138064	0.0627563	0.083675	0.0125513	0.0920425	0.0878588	0.196636	0.050205	0.0418375	0.154799	0.083675	0.06694	0.03347	0.104594	0.06694	0.0292863	0.0585725	0.0209188	0.0418375
Bacteroidetes	Prevotellaceae	f_Prevotellaceae	OTU1586	0.00460213	0.000627563	0.000856464	0.036	0.0083675	0.0083675	0.00418375	0.00418375	0	0	0.0083675	0.016735	0.0251025	0.0125513	0	0	0.00418375	0	0	0	0	0	0	0	0	0	0	0	0	0	0	0.00418375	0	0	0	0	0	0	0	0	0	0.0083675	0	0
Tenericutes	Anaeroplasmataceae	Anaeroplasma	OTU2043	0.0761443	0.0456029	0.00934909	0.036	0.117145	0.0920425	0.175718	0.121329	0.0083675	0.03347	0.0962263	0.050205	0.246841	0.117145	0.0125513	0.03347	0.0794913	0.03347	0.0627563	0.0585725	0.0543888	0.0460213	0.0292863	0.0543888	0.0209188	0.0418375	0.0209188	0.0585725	0.0292863	0.0376538	0.230106	0.00418375	0.0251025	0.146431	0.0125513	0.0209188	0.0251025	0	0.0083675	0.0418375	0.00418375	0.121329	0.0543888	0.0083675
Firmicutes	Lachnospiraceae	f_Lachnospiraceae	OTU3088	0.006694	0.00146431	0.00119361	0.036	0	0	0	0.016735	0.016735	0.00418375	0.00418375	0	0.0125513	0.00418375	0	0.0292863	0.0292863	0.00418375	0	0.00418375	0	0	0.0083675	0	0	0	0	0	0.0125513	0	0.0083675	0	0	0	0.0083675	0	0	0	0	0	0	0	0	0
Firmicutes	Ruminococcaceae	Ruminococcaceae_NK4A214_group	OTU2105	0.162748	0.256464	0.0196286	0.037	0.20082	0.083675	0.0920425	0.0920425	0.050205	0.297046	0.255209	0.288679	0.129696	0.309598	0.405824	0.13388	0.083675	0.184085	0.0627563	0.0962263	0.213371	0.06694	0.06694	0.142248	0.43511	0.175718	0.443478	0.351435	0	0.510418	0.297046	0.146431	0.217555	0.225923	0.276128	0.363986	0.330516	0.209188	0.0585725	0.217555	0.146431	0.322149	0.242658	0.158983
Firmicutes	Ruminococcaceae	f_Ruminococcaceae	OTU2352	0.00543888	0.00104594	0.000892393	0.037	0	0.0083675	0	0.0083675	0.0251025	0.0083675	0.0083675	0	0	0	0	0.016735	0.00418375	0.00418375	0	0	0	0.00418375	0.00418375	0.016735	0.00418375	0.00418375	0.0083675	0	0	0	0	0	0	0	0	0.00418375	0	0	0	0	0	0	0	0
Firmicutes	Ruminococcaceae	Ruminococcaceae_UCG-014	OTU2538	0.0150615	0.00815831	0.0024909	0.037	0.0083675	0.0083675	0.00418375	0.0125513	0.0376538	0.016735	0	0.0209188	0.0125513	0.00418375	0.0083675	0.016735	0	0.0711238	0.016735	0.00418375	0.0083675	0.0125513	0.0125513	0.0251025	0.00418375	0.0209188	0.06694	0.00418375	0	0.0125513	0	0	0.0083675	0.00418375	0.0083675	0	0.0125513	0	0	0	0.00418375	0	0.016735	0
Firmicutes	c_Clostridia	c_Clostridia	OTU2631	0.123421	0.0594093	0.0159288	0.037	0.00418375	0.142248	0.0125513	0.305414	0.06694	0.351435	0.154799	0.104594	0.0292863	0.050205	0.192453	0.00418375	0.03347	0.121329	0.146431	0.0920425	0.0753075	0.142248	0.06694	0.372354	0.050205	0.0460213	0.104594	0.0251025	0.00418375	0	0.142248	0.0878588	0.0418375	0.175718	0.117145	0.0125513	0.0251025	0.00418375	0	0.326333	0	0.00418375	0.0209188	0
Cyanobacteria	o_Gastranaerophilales	o_Gastranaerophilales	OTU2997	0.00794913	0.020082	0.00229423	0.037	0	0.0125513	0.00418375	0.0209188	0.016735	0.0125513	0.0083675	0.0083675	0	0	0.00418375	0	0	0.016735	0.00418375	0.00418375	0	0.03347	0	0.0125513	0.0083675	0.00418375	0.0292863	0.00418375	0.00418375	0.0460213	0.0251025	0.0460213	0.0251025	0.016735	0.0543888	0	0	0.00418375	0.016735	0.03347	0.0251025	0.0292863	0.0251025	0.00418375
Bacteroidetes	Prevotellaceae	Prevotellaceae_UCG-003	OTU1756	0.0223831	0.0112961	0.00213692	0.038	0.0209188	0.00418375	0.0209188	0.00418375	0.0209188	0.0083675	0.0125513	0.0209188	0.050205	0.03347	0.0418375	0.0292863	0.0083675	0.0125513	0.03347	0.0209188	0.0292863	0.0585725	0.00418375	0.0125513	0.0083675	0.0083675	0.0125513	0.03347	0.0083675	0.0251025	0.016735	0.0209188	0.0083675	0.016735	0.00418375	0	0.00418375	0	0.0083675	0.0209188	0.0083675	0.0083675	0.0083675	0.00418375
Bacteroidetes	p_Bacteroidetes	p_Bacteroidetes	OTU1876	0.00271944	0.000418375	0.000512129	0.038	0.00418375	0	0	0.00418375	0	0.00418375	0	0	0.00418375	0	0	0.00418375	0.00418375	0.016735	0	0	0	0	0.00418375	0.0083675	0	0	0	0	0.00418375	0	0	0	0.00418375	0	0	0	0	0	0	0	0	0	0	0
Firmicutes	Clostridiales_vadinBB60_group	f_Clostridiales_vadinBB60_group	OTU2122	0.00418375	0.000627563	0.000716667	0.038	0.00418375	0	0	0	0.00418375	0.0125513	0	0.00418375	0	0	0	0.0125513	0.016735	0.00418375	0.00418375	0	0.00418375	0	0	0.016735	0	0	0	0	0.00418375	0	0	0	0	0.00418375	0	0	0	0	0	0	0.00418375	0	0	0
Saccharibacteria	Unknown_Family	Candidatus_Saccharimonas	OTU2559	0.00773994	0.00376538	0.00095554	0.038	0.00418375	0.0125513	0.00418375	0.0083675	0	0.0125513	0.00418375	0.00418375	0	0.0083675	0.0083675	0.0083675	0.016735	0.0125513	0.0125513	0.0209188	0	0	0.0125513	0.00418375	0.00418375	0	0.00418375	0.0083675	0.00418375	0	0.0251025	0	0	0.00418375	0.00418375	0.00418375	0.00418375	0.00418375	0	0	0	0.00418375	0.00418375	0
Firmicutes	Lachnospiraceae	f_Lachnospiraceae	OTU3135	0.0286587	0.00899506	0.00460261	0.038	0.0125513	0.0083675	0.00418375	0.06694	0.150615	0.0543888	0	0.0083675	0.0125513	0.016735	0.0083675	0.050205	0.083675	0.0125513	0.00418375	0.0125513	0	0.0083675	0.016735	0.0418375	0.00418375	0	0.0083675	0.00418375	0.00418375	0	0.0292863	0.0125513	0.0125513	0.0083675	0.0251025	0.00418375	0.00418375	0	0	0.0460213	0.0125513	0	0.00418375	0
Firmicutes	Lachnospiraceae	Blautia	OTU3164	0.00209187	0.000418375	0.000428968	0.038	0.00418375	0	0.00418375	0	0.00418375	0.00418375	0	0.0125513	0	0	0.00418375	0.00418375	0	0	0	0	0	0	0	0.00418375	0	0	0	0	0	0	0	0	0	0	0	0	0	0	0	0.0083675	0	0	0	0
Bacteroidetes	Prevotellaceae	f_Prevotellaceae	OTU824	0.0449753	0.201866	0.0273478	0.038	0.0292863	0.0376538	0.0627563	0.0083675	0.016735	0.016735	0.0460213	0.0460213	0.0753075	0.0794913	0.0083675	0.016735	0.0125513	0.06694	0.125513	0.0711238	0.0376538	0.0962263	0.0376538	0.0083675	0.815831	0.104594	0.112961	0.489499	0.00418375	0.0711238	0.016735	0.0627563	0.0251025	0.188269	0.271944	0.330516	0.242658	0.0794913	0.238474	0.00418375	0.03347	0.531336	0.389089	0.0251025
Bacteroidetes	Prevotellaceae	Prevotella_1	OTU1356	0.0152707	0.00815831	0.00189012	0.039	0.0418375	0.0292863	0.0125513	0.00418375	0	0.0083675	0.0125513	0.0125513	0.016735	0.016735	0	0.0209188	0.0083675	0.0083675	0.0083675	0.03347	0.00418375	0.0251025	0.016735	0.0251025	0.00418375	0.00418375	0	0	0.050205	0	0.00418375	0	0.016735	0.0125513	0.016735	0	0.0083675	0	0.00418375	0.0209188	0	0.0125513	0.00418375	0.00418375
Bacteroidetes	Prevotellaceae	Prevotella_1	OTU1443	0.00794913	0.00230106	0.00104312	0.039	0.016735	0	0.00418375	0.00418375	0	0.0083675	0.0083675	0.00418375	0.0083675	0.0125513	0.0083675	0	0	0	0.016735	0.016735	0	0.0292863	0.016735	0.00418375	0	0	0	0.00418375	0.00418375	0	0	0.00418375	0.0083675	0.00418375	0	0	0	0.0083675	0	0.00418375	0	0.00418375	0.00418375	0
Bacteroidetes	Bacteroidales_S24-7_group	f_Bacteroidales_S24-7_group	OTU1787	0.0259393	0.0123421	0.00306962	0.039	0.00418375	0.0418375	0.050205	0.050205	0.0292863	0.00418375	0.0125513	0.016735	0.0711238	0.0543888	0.0083675	0.0251025	0	0.0083675	0.0083675	0.016735	0.0083675	0.0376538	0.0460213	0.0251025	0.00418375	0.0125513	0.0292863	0.0083675	0.0083675	0	0.0418375	0	0.016735	0.0543888	0.0376538	0.00418375	0.0083675	0	0	0.00418375	0	0.0125513	0.00418375	0
Actinobacteria	Coriobacteriaceae	Atopobium	OTU2065	0.0209188	0.0117145	0.00232941	0.039	0.016735	0.0292863	0.050205	0.0083675	0.0125513	0.016735	0.016735	0.016735	0	0.0585725	0.0209188	0.0251025	0.00418375	0.0209188	0.0376538	0.00418375	0.0125513	0.0209188	0.03347	0.0125513	0.00418375	0	0.0083675	0.00418375	0.050205	0.0125513	0.0125513	0.0418375	0.00418375	0.0209188	0	0.016735	0.00418375	0.00418375	0.00418375	0.00418375	0.00418375	0.0125513	0.0209188	0.00418375
Bacteroidetes	Prevotellaceae	f_Prevotellaceae	OTU595	0.00962263	0.0361894	0.0172838	0.039	0.00418375	0.00418375	0	0.0376538	0.0376538	0.0125513	0.00418375	0	0.00418375	0	0	0.0251025	0.0209188	0.0083675	0	0	0.00418375	0.0083675	0.0083675	0.0125513	0.00418375	0	0	0	0.694503	0.0083675	0.00418375	0	0	0	0	0	0.00418375	0	0.00418375	0	0	0	0	0.00418375
Bacteroidetes	Prevotellaceae	Prevotellaceae_UCG-001	OTU629	0.00794913	0.0232198	0.00288535	0.039	0	0.0125513	0	0.0083675	0	0.00418375	0	0.0543888	0.0083675	0	0.0125513	0	0.016735	0	0.0083675	0.0125513	0.0083675	0	0.0083675	0.00418375	0.0711238	0.0209188	0.0251025	0.050205	0	0.0460213	0.00418375	0.03347	0.0418375	0.0292863	0.03347	0	0.0418375	0	0.016735	0.016735	0.00418375	0	0.0251025	0.00418375
Bacteroidetes	Prevotellaceae	Prevotellaceae_UCG-001	OTU762	0.0757259	0.268806	0.0365456	0.039	0.050205	0.0460213	0.150615	0.0209188	0.0418375	0.050205	0.108778	0.0878588	0.0920425	0.06694	0.016735	0.10041	0.06694	0.03347	0.10041	0.217555	0.112961	0.112961	0.0209188	0.016735	1.01247	0.112961	0.23429	0.677768	0.0753075	0.205004	0.00418375	0.129696	0.0711238	0.050205	0.0460213	0.73634	0.757259	0.104594	0.142248	0.196636	0.0543888	0.313781	0.439294	0.0125513
Bacteroidetes	Prevotellaceae	Prevotella_1	OTU967	0.0458121	0.0188269	0.00561107	0.039	0.03347	0.0878588	0.06694	0.108778	0.0209188	0.03347	0.016735	0.0251025	0.050205	0.0418375	0.0125513	0.0083675	0	0.0209188	0.050205	0.175718	0.0920425	0.0125513	0.0418375	0.016735	0.016735	0.0125513	0.0376538	0.0209188	0	0.0209188	0	0.016735	0.016735	0.0794913	0.03347	0.016735	0.016735	0	0	0.0460213	0	0.0209188	0.0209188	0
Bacteroidetes	Bacteroidales_S24-7_group	f_Bacteroidales_S24-7_group	OTU1722	0.101874	0.15961	0.0134412	0.04	0.0418375	0.083675	0.0209188	0.0627563	0.0920425	0.142248	0.0627563	0.117145	0.0460213	0.171534	0.0418375	0.0543888	0.0753075	0.108778	0.138064	0.150615	0.343068	0.0585725	0.129696	0.0962263	0.171534	0.179901	0.129696	0.0878588	0.0125513	0.271944	0.117145	0.309598	0.16735	0.0962263	0.0753075	0.376538	0.150615	0.0878588	0.0585725	0.238474	0.158983	0.238474	0.154799	0.108778
Actinobacteria	Coriobacteriaceae	Olsenella	OTU2060	0.036817	0.0941344	0.0114474	0.04	0.0251025	0.083675	0.0418375	0.03347	0.0418375	0.050205	0.016735	0.03347	0	0.0878588	0.03347	0.0125513	0.0920425	0.0209188	0.0125513	0	0.0543888	0.0292863	0.0376538	0.0292863	0.205004	0.129696	0.03347	0.129696	0.016735	0.0125513	0.016735	0.225923	0.0083675	0.0753075	0.03347	0.06694	0.16735	0.376538	0.0627563	0.050205	0.0543888	0.0543888	0.0711238	0.0920425
Verrucomicrobia	c_WCHB1-41	c_WCHB1-41	OTU278	0.0142248	0.006694	0.0017276	0.04	0.00418375	0.0125513	0.00418375	0.016735	0.050205	0.0125513	0.00418375	0.0083675	0	0.00418375	0.016735	0.0209188	0.0209188	0.0376538	0.00418375	0.00418375	0.016735	0.0125513	0.0125513	0.0209188	0	0.0125513	0	0.00418375	0.016735	0	0.0292863	0.00418375	0.0209188	0.0125513	0.00418375	0.00418375	0.00418375	0	0.0083675	0.0083675	0	0.00418375	0	0
Bacteroidetes	Prevotellaceae	Prevotella_1	OTU758	0.0462304	0.0895323	0.00783637	0.04	0.03347	0.0753075	0.016735	0.0627563	0.0292863	0.0251025	0.0962263	0.0209188	0.0376538	0.083675	0.050205	0.0125513	0.00418375	0.0376538	0.0292863	0.150615	0.050205	0.0292863	0.050205	0.0292863	0.108778	0.112961	0.06694	0.138064	0	0.0460213	0.0794913	0.129696	0.179901	0.175718	0.0962263	0.104594	0.0209188	0.0125513	0.0418375	0.125513	0.125513	0.0711238	0.138064	0.016735
Firmicutes	Veillonellaceae	f_Veillonellaceae	OTU160	0.000209188	0.0181993	0.00429021	0.041	0	0	0	0	0	0	0	0	0	0	0	0	0	0	0	0	0	0	0	0.00418375	0	0	0.0083675	0	0	0.03347	0	0.129696	0	0	0	0	0	0.016735	0.016735	0	0.10041	0	0	0.0585725
Proteobacteria	Mitochondria	f_Mitochondria	OTU2683	0.00083675	0.00627562	0.001517	0.041	0	0	0	0	0	0	0	0.00418375	0	0.00418375	0.00418375	0	0	0	0.00418375	0	0	0	0	0	0	0	0.00418375	0.0125513	0	0.0585725	0.00418375	0.00418375	0.0125513	0.0125513	0	0.00418375	0	0	0	0.00418375	0	0.00418375	0.00418375	0
Proteobacteria	Rhodospirillaceae	f_Rhodospirillaceae	OTU3113	0.00857669	0.00188269	0.00126003	0.041	0	0.0083675	0	0.03347	0.0251025	0	0.0125513	0.00418375	0	0.0083675	0.016735	0	0.00418375	0.0083675	0.0209188	0	0.00418375	0	0.00418375	0.0209188	0	0	0.00418375	0	0	0	0.00418375	0	0.00418375	0.0083675	0.0083675	0	0.00418375	0	0	0.00418375	0	0	0	0
Bacteroidetes	Prevotellaceae	f_Prevotellaceae	OTU719	0.00543888	0.0240566	0.00382212	0.041	0	0.0125513	0	0.0125513	0	0	0	0.00418375	0.00418375	0.0125513	0.016735	0	0	0	0.0125513	0.00418375	0	0.0125513	0.0083675	0.0083675	0	0.0460213	0.0753075	0.0209188	0	0.0209188	0	0.0292863	0.00418375	0.03347	0.0251025	0	0.03347	0.0083675	0	0.0083675	0.0125513	0.0083675	0.129696	0.0251025
Bacteroidetes	Prevotellaceae	Prevotella_1	OTU966	0.00878588	0.0209188	0.00219116	0.041	0.0083675	0.0292863	0.0083675	0.0083675	0.00418375	0	0.0292863	0.0125513	0.0125513	0.00418375	0.0083675	0	0.0083675	0.0125513	0.0125513	0.00418375	0	0.00418375	0.00418375	0.00418375	0.0292863	0.016735	0.0376538	0.0292863	0.0209188	0.0083675	0	0.0460213	0.0418375	0.0460213	0.00418375	0	0.0376538	0.00418375	0.0125513	0.016735	0.0125513	0.0209188	0.03347	0
Bacteroidetes	Rikenellaceae	Rikenellaceae_RC9_gut_group	OTU1365	0.00230106	0.00146431	0.000819817	0.042	0	0.00418375	0.00418375	0	0	0	0	0.00418375	0	0	0.0125513	0.00418375	0.00418375	0	0	0	0	0.0083675	0	0.00418375	0	0	0	0	0.0292863	0	0	0	0	0	0	0	0	0	0	0	0	0	0	0
Bacteroidetes	Prevotellaceae	Prevotella_1	OTU1564	1.33859	0.804117	0.110591	0.042	0.953895	1.75299	2.48096	0.585725	0.23429	1.25094	1.45176	2.69852	2.28433	1.17145	0.87022	1.01247	0.305414	1.10869	1.75718	1.74044	1.11706	2.54372	0.811648	0.640114	0.489499	0.6694	2.44331	0.912058	0.514601	0.522969	0.405824	0.907874	1.184	1.2091	1.54799	0.447661	0.351435	0.0794913	0.393273	0.907874	0.677768	1.47686	0.811648	0.129696
Bacteroidetes	Prevotellaceae	Alloprevotella	OTU1748	0.0135972	0.0271944	0.00277514	0.042	0.016735	0	0	0.0543888	0.016735	0.0083675	0.0083675	0.0125513	0.0125513	0.00418375	0.016735	0.0125513	0.016735	0.0083675	0.0125513	0.016735	0	0.00418375	0.0251025	0.0251025	0.0711238	0.050205	0.0418375	0.0209188	0.016735	0.0209188	0.016735	0.0083675	0.0083675	0.0376538	0.00418375	0.0543888	0.0376538	0	0.0125513	0.0125513	0.0251025	0.0209188	0.0585725	0.0251025
Bacteroidetes	Bacteroidales_RF16_group	f_Bacteroidales_RF16_group	OTU1865	0.00188269	0.00104594	0.000590723	0.042	0	0.00418375	0	0	0	0.00418375	0	0.00418375	0	0	0	0	0	0.00418375	0	0.00418375	0.00418375	0.00418375	0.0083675	0	0	0	0	0	0.0209188	0	0	0	0	0	0	0	0	0	0	0	0	0	0	0
Bacteroidetes	p_Bacteroidetes	p_Bacteroidetes	OTU687	0.00355619	0.00209187	0.0012657	0.042	0.00418375	0	0	0.0251025	0.00418375	0	0	0	0.00418375	0	0.00418375	0.00418375	0	0	0	0	0	0	0.016735	0.0083675	0	0	0	0	0.0418375	0	0	0	0	0	0	0	0	0	0	0	0	0	0	0
Firmicutes	Peptococcaceae	f_Peptococcaceae	OTU77	0.00292862	0.000627563	0.000471044	0.042	0.00418375	0	0	0.00418375	0.00418375	0	0	0	0	0.00418375	0.0083675	0.00418375	0	0.00418375	0.0083675	0	0	0.00418375	0	0.0125513	0	0	0	0	0	0	0	0	0	0	0.00418375	0	0	0	0	0.00418375	0	0	0.00418375	0
Firmicutes	Ruminococcaceae	Ruminococcaceae_UCG-014	OTU2251	0.00376538	0.00230106	0.00138101	0.043	0	0	0	0.00418375	0	0	0.00418375	0	0	0.00418375	0.0125513	0	0.0292863	0.0083675	0	0	0	0	0.00418375	0.0083675	0	0	0	0	0	0.0460213	0	0	0	0	0	0	0	0	0	0	0	0	0	0
Firmicutes	Lachnospiraceae	Eubacterium_hallii_group	OTU2955	0.0336792	0.0163166	0.00345029	0.043	0.050205	0.0292863	0.0376538	0.0292863	0.0711238	0.016735	0.0083675	0.0125513	0.0125513	0.0125513	0.0376538	0.0460213	0.104594	0.0711238	0.0292863	0.00418375	0.0125513	0.03347	0.0083675	0.0460213	0.0209188	0.0125513	0.00418375	0.0292863	0.00418375	0.0209188	0.00418375	0.0251025	0.0292863	0.0460213	0.00418375	0.0083675	0.016735	0.016735	0.00418375	0.016735	0.0125513	0.00418375	0.0376538	0.0083675
Cyanobacteria	o_Gastranaerophilales	o_Gastranaerophilales	OTU3081	0.00543888	0.00711238	0.00371195	0.043	0.0376538	0.0083675	0.00418375	0	0	0	0	0	0	0	0.00418375	0.03347	0	0.0125513	0.00418375	0	0.00418375	0	0	0	0	0	0	0	0.142248	0	0	0	0	0	0	0	0	0	0	0	0	0	0	0
Firmicutes	Lachnospiraceae	f_Lachnospiraceae	OTU3158	0.013388	0.00585725	0.00174826	0.043	0.0083675	0.0125513	0.016735	0.00418375	0	0	0.03347	0.016735	0.0083675	0.0209188	0.016735	0.0083675	0.016735	0.0083675	0.03347	0.0083675	0	0.0418375	0	0.0125513	0	0.0083675	0.0209188	0	0	0	0.0083675	0.016735	0.00418375	0.0083675	0.03347	0	0	0	0	0.00418375	0	0.0125513	0	0
Bacteroidetes	Bacteroidales_BS11_gut_group	f_Bacteroidales_BS11_gut_group	OTU860	0.0750983	0.131579	0.012251	0.043	0.0292863	0.03347	0.0209188	0.083675	0.23429	0.117145	0.083675	0.0878588	0.0627563	0.104594	0.0878588	0.0794913	0.0585725	0.108778	0.0251025	0.0376538	0.0878588	0.0711238	0.0418375	0.0460213	0.0794913	0.129696	0.217555	0.154799	0.00418375	0.142248	0.40164	0.121329	0.108778	0.13388	0.0627563	0.16735	0.150615	0	0.0418375	0.196636	0.213371	0.13388	0.163166	0.0083675
Bacteroidetes	Prevotellaceae	Prevotella_1	OTU964	0.0144339	0.0286587	0.00289917	0.043	0.00418375	0.0083675	0.0292863	0.0251025	0	0.00418375	0.0083675	0.0209188	0.0083675	0.0125513	0.0209188	0.0083675	0.00418375	0.00418375	0.0083675	0.00418375	0.0543888	0.0083675	0.0251025	0.0292863	0.03347	0.0292863	0.0460213	0.0376538	0.0711238	0.0209188	0.0125513	0.0376538	0.0251025	0.00418375	0.03347	0.0125513	0.0209188	0.00418375	0.0543888	0.0083675	0.0125513	0.0460213	0.0627563	0
Bacteroidetes	Rikenellaceae	Rikenellaceae_RC9_gut_group	OTU1208	0.0083675	0.00376538	0.000946841	0.044	0.00418375	0.0125513	0.00418375	0.0125513	0.0209188	0.0083675	0	0.0125513	0	0.0125513	0.0125513	0.00418375	0.00418375	0.016735	0.0083675	0	0.0083675	0.016735	0	0.0083675	0	0	0.0125513	0.0083675	0	0	0.0083675	0.00418375	0	0.0125513	0.0083675	0	0	0	0	0.0125513	0.00418375	0	0.00418375	0
Firmicutes	Christensenellaceae	Christensenellaceae_R-7_group	OTU2215	0.00585725	0.00209187	0.000833391	0.044	0.0125513	0.00418375	0.00418375	0	0.0251025	0.0125513	0	0.0083675	0.00418375	0.0083675	0	0.00418375	0.0083675	0	0	0.00418375	0	0.00418375	0.0083675	0.0083675	0.00418375	0	0	0.0083675	0.00418375	0	0	0	0.00418375	0	0	0.00418375	0	0	0	0	0.00418375	0.0125513	0	0
Firmicutes	Ruminococcaceae	Ruminococcaceae_UCG-014	OTU2738	0.00418375	0.00083675	0.000831369	0.044	0.00418375	0.00418375	0	0	0	0	0	0.0083675	0.016735	0.016735	0	0	0	0	0	0.00418375	0.00418375	0.0209188	0	0.00418375	0	0	0.0125513	0	0	0	0	0	0	0	0.00418375	0	0	0	0	0	0	0	0	0
Firmicutes	Lachnospiraceae	probable_genus_10	OTU2892	0.179274	0.114426	0.0134495	0.044	0.104594	0.112961	0.154799	0.330516	0.405824	0.242658	0.146431	0.0794913	0.179901	0.146431	0.192453	0.0920425	0.146431	0.213371	0.129696	0.146431	0.112961	0.196636	0.251025	0.20082	0.0376538	0.146431	0.0376538	0.0376538	0.0878588	0.129696	0.192453	0.142248	0.0711238	0.179901	0.246841	0.150615	0.259393	0.0083675	0.0209188	0.23429	0.083675	0.06694	0.112961	0.0418375
Spirochaetae	Spirochaetaceae	Treponema_2	OTU198	0.0102502	0.00941344	0.00331788	0.045	0.016735	0.00418375	0.0251025	0.0083675	0	0	0.0125513	0.00418375	0.0083675	0.0083675	0	0.0209188	0.00418375	0	0	0.0543888	0.0125513	0.016735	0	0.0083675	0	0	0.0376538	0	0.117145	0	0	0	0	0	0	0.00418375	0	0	0.00418375	0	0.0251025	0	0	0
Firmicutes	Ruminococcaceae	Ruminococcaceae_UCG-002	OTU2577	0.00292862	0.000627563	0.000516492	0.045	0	0	0	0	0.0083675	0	0	0.0083675	0	0.00418375	0.00418375	0	0	0.0083675	0.00418375	0.00418375	0.00418375	0.0125513	0	0	0	0	0	0	0	0.00418375	0.0083675	0	0	0	0	0	0	0	0	0	0	0	0	0
Firmicutes	Lachnospiraceae	f_Lachnospiraceae	OTU3341	0.00313781	0.00878588	0.00122515	0.045	0	0.0125513	0	0	0	0.0083675	0	0	0.00418375	0	0.0083675	0	0	0.00418375	0	0.00418375	0	0.0125513	0	0.0083675	0.0083675	0.0125513	0.0125513	0	0	0.0125513	0	0.0125513	0.0083675	0.0083675	0.0083675	0.00418375	0.0251025	0	0.00418375	0.0376538	0	0.00418375	0.00418375	0.0125513
Tenericutes	o_Mollicutes_RF9	o_Mollicutes_RF9	OTU222	0.0106686	0.00146431	0.00217058	0.046	0	0.00418375	0.0125513	0.0083675	0	0.0125513	0	0	0	0	0	0.0627563	0.0460213	0.0418375	0.0125513	0	0	0.0083675	0	0.00418375	0	0.00418375	0	0	0	0	0	0	0	0.0083675	0.016735	0	0	0	0	0	0	0	0	0
Saccharibacteria	Unknown_Family	Candidatus_Saccharimonas	OTU2430	0.0378629	0.0882771	0.0114854	0.046	0.0376538	0.016735	0.0209188	0.0460213	0.050205	0.0543888	0.00418375	0.0083675	0.0251025	0.0209188	0.06694	0.0418375	0.06694	0.050205	0.0543888	0.016735	0.016735	0.0376538	0.06694	0.0543888	0.050205	0.050205	0.050205	0.439294	0.0125513	0.129696	0.0460213	0.083675	0.0292863	0.050205	0.06694	0.0209188	0.0460213	0.0543888	0.0418375	0.0962263	0.0920425	0.217555	0.050205	0.138064
Firmicutes	Erysipelotrichaceae	Erysipelotrichaceae_UCG-004	OTU396	0.00251025	0.000627563	0.000387392	0.046	0	0	0	0	0	0.00418375	0.00418375	0	0.00418375	0	0.00418375	0.00418375	0.00418375	0.0083675	0	0.00418375	0	0.00418375	0	0.0083675	0	0	0	0	0	0	0.00418375	0	0	0	0	0	0	0	0	0.00418375	0	0	0.00418375	0
Bacteroidetes	Rikenellaceae	Rikenellaceae_RC9_gut_group	OTU1167	0.000209188	0.003347	0.000684639	0.047	0	0	0	0	0	0	0	0	0	0	0	0	0	0	0	0	0	0	0.00418375	0	0	0.0083675	0	0	0	0.016735	0	0	0.00418375	0	0	0.00418375	0	0.00418375	0	0	0	0	0.016735	0.0125513
Actinobacteria	Corynebacteriaceae	Corynebacterium_1	OTU2076	0.0102502	0.000209188	0.00387681	0.047	0.0125513	0.00418375	0	0.0083675	0	0.00418375	0	0	0	0	0.016735	0.00418375	0.154799	0	0	0	0	0	0	0	0	0	0	0	0	0	0.00418375	0	0	0	0	0	0	0	0	0	0	0	0	0
Firmicutes	Ruminococcaceae	Ruminococcaceae_UCG-010	OTU2328	0.00313781	0.000209188	0.000666578	0.047	0.00418375	0	0	0	0.00418375	0.0083675	0	0	0	0	0.0125513	0	0.0209188	0	0	0	0	0.00418375	0.0083675	0	0	0	0	0	0	0	0	0	0	0	0.00418375	0	0	0	0	0	0	0	0	0
Firmicutes	Veillonellaceae	Megasphaera	OTU235	0.000209188	0.00397456	0.000923443	0.047	0	0	0	0	0	0	0	0	0	0	0	0	0	0	0	0	0	0	0	0.00418375	0.00418375	0	0.0083675	0	0	0	0	0	0	0.00418375	0.00418375	0.0083675	0	0.0209188	0.0292863	0	0	0	0	0
Proteobacteria	Rhodospirillaceae	f_Rhodospirillaceae	OTU3422	0.00418375	0.000209188	0.000947285	0.047	0	0	0	0.00418375	0.0209188	0.0292863	0	0	0	0	0	0.0125513	0.00418375	0	0	0	0	0	0.00418375	0.0083675	0	0	0	0	0	0	0	0	0	0.00418375	0	0	0	0	0	0	0	0	0	0
Actinobacteria	Corynebacteriaceae	Corynebacterium_1	OTU2047	0.00983181	0.00104594	0.00243492	0.048	0.00418375	0.00418375	0.0083675	0.0460213	0.0083675	0	0.0125513	0	0	0	0.0083675	0.0083675	0.0878588	0	0	0.00418375	0.00418375	0	0	0	0	0.00418375	0	0	0.00418375	0	0	0.00418375	0	0	0.00418375	0	0	0	0.00418375	0	0	0	0	0
Bacteroidetes	Prevotellaceae	Prevotellaceae_NK3B31_group	OTU1079	0.00920425	0.00481131	0.00129202	0.049	0.00418375	0.016735	0	0.00418375	0.00418375	0.0083675	0	0.0209188	0.0292863	0.016735	0	0.0083675	0.0083675	0.00418375	0.0083675	0.0209188	0.0125513	0.0083675	0.00418375	0.00418375	0	0.0292863	0	0	0	0	0	0.0125513	0.00418375	0.00418375	0	0	0.0125513	0	0	0.0125513	0	0.00418375	0.016735	0
Bacteroidetes	Bacteroidales_S24-7_group	f_Bacteroidales_S24-7_group	OTU1864	0.0050205	0.00146431	0.000964888	0.049	0.00418375	0.0083675	0.0083675	0	0.0125513	0.0083675	0	0	0.00418375	0.00418375	0	0	0	0	0.0083675	0	0.0251025	0	0.016735	0	0	0	0.0209188	0	0	0.00418375	0	0	0	0	0	0	0	0	0	0.00418375	0	0	0	0
Firmicutes	Ruminococcaceae	Ruminococcaceae_UCG-010	OTU2748	0.00648481	0.00104594	0.00115843	0.049	0	0	0	0	0.016735	0.0083675	0.00418375	0	0	0.00418375	0.0125513	0.0209188	0.0376538	0	0	0.00418375	0.0083675	0.0083675	0.00418375	0	0	0	0	0.00418375	0.00418375	0	0	0	0	0	0.00418375	0.00418375	0.00418375	0	0	0	0	0	0	0
Firmicutes	Ruminococcaceae	Ruminococcaceae_UCG-014	OTU2773	0.00230106	0.000209188	0.000454373	0.049	0	0.0125513	0	0	0	0.00418375	0	0.0083675	0.00418375	0	0.00418375	0	0	0.00418375	0	0	0	0.0083675	0	0	0	0	0	0	0	0	0	0	0	0	0	0	0	0	0	0	0	0.00418375	0	0
Firmicutes	Lachnospiraceae	Oribacterium	OTU2954	0.0497866	0.0303322	0.00369647	0.049	0.083675	0.0627563	0.03347	0.0418375	0.03347	0.0292863	0.016735	0.0627563	0.0418375	0.0418375	0.0585725	0.0376538	0.0627563	0.016735	0.050205	0.03347	0.121329	0.03347	0.0376538	0.0962263	0.016735	0.0083675	0.0376538	0.0418375	0.00418375	0.0585725	0.0083675	0.016735	0.0376538	0.0209188	0.0418375	0.03347	0.03347	0.03347	0.0209188	0.0292863	0.0209188	0.0460213	0.050205	0.0460213
Firmicutes	Lachnospiraceae	Lachnospiraceae_NK4A136_group	OTU2996	0.00899506	0.00857669	0.00292709	0.049	0	0.0251025	0	0.0418375	0.0083675	0.00418375	0.0083675	0	0.016735	0.00418375	0.0125513	0.0083675	0	0.00418375	0.00418375	0.00418375	0.00418375	0.0125513	0.00418375	0.016735	0	0.016735	0	0.00418375	0	0	0	0	0	0.0251025	0.0083675	0.00418375	0.00418375	0	0	0.108778	0	0	0	0
Firmicutes	Lachnospiraceae	Roseburia	OTU3045	0.00773994	0.00376538	0.000829849	0.049	0.0083675	0.00418375	0.0083675	0.0083675	0.016735	0.0125513	0	0.0083675	0.0125513	0.0083675	0.0209188	0	0.0083675	0.0083675	0	0.00418375	0	0.0083675	0.00418375	0.0125513	0	0	0.0125513	0	0	0.0125513	0.00418375	0.00418375	0.00418375	0.0083675	0.00418375	0	0.00418375	0	0.00418375	0	0.00418375	0.0083675	0.00418375	0
Firmicutes	Lachnospiraceae	Lachnospiraceae_ND3007_group	OTU3176	0.00418375	0.00083675	0.000980032	0.049	0	0	0.00418375	0	0.00418375	0.0083675	0.03347	0	0	0.00418375	0	0	0	0.00418375	0.00418375	0	0.016735	0	0.00418375	0	0	0	0	0.00418375	0	0	0.0125513	0	0	0	0	0	0	0	0	0	0	0	0	0
Proteobacteria	Rhodospirillaceae	f_Rhodospirillaceae	OTU3425	0.00376538	0.000209188	0.000947285	0.049	0	0	0	0.00418375	0.016735	0.00418375	0	0	0	0	0	0	0.03347	0.00418375	0	0	0	0	0.0083675	0.00418375	0	0	0.00418375	0	0	0	0	0	0	0	0	0	0	0	0	0	0	0	0	0
Tenericutes	o_Mollicutes_RF9	o_Mollicutes_RF9	OTU370	0.00585725	0.00188269	0.000986736	0.049	0.00418375	0.00418375	0	0.0125513	0.0083675	0.0125513	0	0.00418375	0	0	0.0125513	0.00418375	0.0209188	0.0251025	0	0.00418375	0	0	0.00418375	0	0	0	0	0	0	0.0125513	0	0	0	0	0.0083675	0	0.0125513	0	0	0	0	0	0	0.00418375
Spirochaetae	Spirochaetaceae	Treponema_2	OTU589	0.00732156	0.000418375	0.0013263	0.049	0	0.0125513	0	0	0	0	0	0.0083675	0	0	0	0	0.0251025	0.00418375	0	0.016735	0.0292863	0	0.0209188	0.0292863	0	0	0.00418375	0	0	0	0	0	0	0	0	0	0	0	0	0	0.00418375	0	0	0
Verrucomicrobia	c_WCHB1-41	c_WCHB1-41	OTU59	0.00418375	0.00146431	0.00062465	0.049	0.00418375	0.00418375	0.00418375	0	0.0125513	0.00418375	0.00418375	0.0083675	0	0.0083675	0.00418375	0.00418375	0.00418375	0.016735	0	0	0	0.00418375	0	0	0.00418375	0	0.00418375	0.0083675	0	0	0	0	0	0	0.00418375	0	0	0	0	0.0083675	0	0	0	0
Bacteroidetes	Prevotellaceae	Prevotella_7	OTU922	0.00104594	0.0240566	0.00513059	0.049	0	0	0	0	0	0	0	0	0	0	0	0	0	0	0	0	0	0	0	0.0209188	0	0	0	0	0.00418375	0.0543888	0	0.112961	0	0	0	0	0	0.112961	0.0585725	0	0.016735	0	0	0.121329
Bacteroidetes	Prevotellaceae	Prevotella_1	OTU970	0.0721697	0.0345159	0.00728777	0.049	0.0962263	0.13388	0.0794913	0.0209188	0.0209188	0.0083675	0.0543888	0.0878588	0.217555	0.0251025	0.0711238	0.03347	0.050205	0.0125513	0.129696	0.0543888	0.13388	0.112961	0.016735	0.083675	0.0627563	0.0209188	0.0209188	0.0585725	0.0125513	0.03347	0.0209188	0.0209188	0.016735	0	0.108778	0.016735	0.016735	0.016735	0.0627563	0.0585725	0.0251025	0.050205	0.0125513	0.0543888
Actinobacteria	Corynebacteriaceae	f_Corynebacteriaceae	OTU2036	0.0050205	0.000209188	0.00178313	0.05	0.00418375	0	0	0.00418375	0.00418375	0	0.00418375	0	0	0	0.0083675	0.00418375	0.0711238	0	0	0	0	0	0	0	0	0.00418375	0	0	0	0	0	0	0	0	0	0	0	0	0	0	0	0	0	0
Firmicutes	o_Clostridiales	o_Clostridiales	OTU2393	0.00230106	0.000209188	0.00047843	0.05	0.00418375	0	0	0	0	0.00418375	0	0	0	0.00418375	0	0.0125513	0	0	0	0.00418375	0.00418375	0	0	0.0125513	0	0	0	0	0	0	0	0	0	0	0	0	0	0	0	0	0	0.00418375	0	0
Tenericutes	unclassified__rumen_bacterium_RF9	f__rumen_bacterium_RF9	OTU351	0.00251025	0.000209188	0.000587628	0.05	0	0	0	0.00418375	0.00418375	0	0	0	0	0.00418375	0.00418375	0	0	0.0209188	0	0	0	0.0083675	0	0.00418375	0	0	0	0	0	0	0	0	0	0	0	0	0.00418375	0	0	0	0	0	0	0
Verrucomicrobia	c_WCHB1-41	c_WCHB1-41	OTU447	0.00230106	0.000209188	0.000501334	0.05	0	0	0	0	0.0083675	0.00418375	0	0	0	0	0.016735	0.00418375	0	0.00418375	0	0	0.00418375	0	0	0.00418375	0	0	0	0	0	0	0.00418375	0	0	0	0	0	0	0	0	0	0	0	0	0
Firmicutes	Veillonellaceae	Selenomonas_1	OTU230	0.000418375	0.00690319	0.00149193	0.051	0	0	0	0	0	0	0	0	0	0	0	0	0.0083675	0	0	0	0	0	0	0	0	0	0	0	0	0.00418375	0	0.03347	0	0	0	0	0.0292863	0.0209188	0.0083675	0.00418375	0	0	0	0.0376538
Firmicutes	Ruminococcaceae	Ruminococcaceae_UCG-014	OTU2576	0.0418375	0.118191	0.0192093	0.051	0.0209188	0.0627563	0	0.0251025	0.03347	0.0083675	0.03347	0.0460213	0.0125513	0.0460213	0.0627563	0.0585725	0.0209188	0.00418375	0.06694	0.0794913	0.03347	0.0794913	0.0209188	0.121329	0.0376538	0.0251025	0.23429	0.0962263	0.016735	0.251025	0.0878588	0.083675	0.0292863	0.0083675	0.0627563	0.0878588	0.0543888	0.73634	0.112961	0.050205	0.0585725	0.0418375	0.0585725	0.230106
Firmicutes	Lachnospiraceae	Acetitomaculum	OTU2782	0.247469	0.317547	0.0356215	0.051	0.192453	0.0292863	0.0920425	0.23429	0.313781	0.221739	0.217555	0.20082	0.108778	0.527153	0.280311	0.121329	1.1338	0.104594	0.0627563	0.0920425	0.0543888	0.778178	0.0627563	0.121329	0.26776	0.246841	0.577358	0.284495	0.00418375	0.472764	0.43511	0.259393	0.225923	0.297046	0.719605	0.284495	0.284495	0.251025	0.175718	0.217555	0.209188	0.447661	0.497866	0.192453
Lentisphaerae	Oligosphaeraceae	horsej-a03	OTU3063	0.00941344	0.00209187	0.00199686	0.051	0	0	0	0.00418375	0.0585725	0.03347	0	0.00418375	0	0.0083675	0.00418375	0.0209188	0.0251025	0.0251025	0	0	0	0.00418375	0	0	0	0	0	0	0.03347	0	0	0	0	0	0.00418375	0	0.00418375	0	0	0	0	0	0	0
Firmicutes	Erysipelotrichaceae	Anaerorhabdus_furcosa_group	OTU515	0.0158983	0.00522969	0.00198163	0.051	0.0125513	0.0083675	0	0	0.0418375	0.0209188	0.00418375	0.0083675	0.00418375	0.0083675	0.00418375	0.0376538	0.050205	0.0376538	0	0.0083675	0.0292863	0.0209188	0.00418375	0.016735	0.00418375	0.00418375	0	0.00418375	0	0.0083675	0.00418375	0.00418375	0.00418375	0.00418375	0	0.0125513	0.0083675	0.00418375	0	0.0125513	0.00418375	0.016735	0.0083675	0
Tenericutes	o_NB1-n	o_NB1-n	OTU367	0.0016735	0.000209188	0.000317337	0.052	0	0.00418375	0	0	0.00418375	0	0	0	0.00418375	0.0083675	0	0.00418375	0	0	0	0.00418375	0	0	0	0.00418375	0	0	0	0	0.00418375	0	0	0	0	0	0	0	0	0	0	0	0	0	0	0
Firmicutes	Erysipelotrichaceae	Erysipelotrichaceae_UCG-004	OTU380	0.00209187	0.000209188	0.00047342	0.052	0.00418375	0	0	0	0.00418375	0	0	0.00418375	0	0.00418375	0	0	0.016735	0.00418375	0	0	0	0.00418375	0	0	0	0	0	0	0	0	0	0	0	0	0	0	0	0	0	0.00418375	0	0	0	0
Spirochaetae	Spirochaetaceae	Treponema_2	OTU13	0.0633838	0.0882771	0.00595676	0.053	0.0711238	0.06694	0.03347	0.0753075	0.0376538	0.0209188	0.083675	0.0753075	0.083675	0.083675	0.00418375	0.129696	0.0418375	0.03347	0.142248	0.0753075	0.0292863	0.016735	0.108778	0.0543888	0.0920425	0.0920425	0.0418375	0.0962263	0.083675	0.0920425	0.171534	0.0627563	0.125513	0.06694	0.0460213	0.142248	0.0794913	0.016735	0.0878588	0.108778	0.06694	0.112961	0.0878588	0.0920425
Tenericutes	o_Mollicutes_RF9	o_Mollicutes_RF9	OTU200	0.00397456	0.0016735	0.000587628	0.053	0	0.0083675	0	0.00418375	0.00418375	0.00418375	0.00418375	0.00418375	0	0.0083675	0.00418375	0.00418375	0.0125513	0.00418375	0	0.0083675	0.0083675	0	0	0	0	0	0	0	0	0.0083675	0	0.00418375	0	0	0.00418375	0.00418375	0.0125513	0	0	0	0	0	0	0
Firmicutes	Lachnospiraceae	Lachnospiraceae_ND3007_group	OTU2911	0.103129	0.0859761	0.0199838	0.053	0.0585725	0.125513	0.0251025	0.184085	0.13388	0.0962263	0.0460213	0.0585725	0.083675	0.0962263	0.0878588	0.0585725	0.0376538	0.184085	0.0753075	0.0418375	0.050205	0.158983	0.255209	0.205004	0.0209188	0.0460213	0.00418375	0	0.125513	0	0.163166	0.0794913	0.0627563	0.154799	0.0711238	0.03347	0.06694	0	0.00418375	0.76981	0	0.0460213	0.06694	0.00418375
Bacteroidetes	Prevotellaceae	Prevotella_1	OTU754	0.137018	0.083675	0.0105008	0.053	0.221739	0.175718	0.284495	0.112961	0.083675	0.0460213	0.121329	0.146431	0.10041	0.188269	0.0794913	0.259393	0.0753075	0.0711238	0.192453	0.163166	0.050205	0.196636	0.108778	0.0627563	0.108778	0.104594	0.10041	0.112961	0.117145	0.050205	0.083675	0.0878588	0.125513	0.238474	0.0753075	0.0543888	0.0711238	0.0209188	0.0251025	0.0627563	0.0251025	0.129696	0.0627563	0.016735
Firmicutes	Lachnospiraceae	f_Lachnospiraceae	OTU3089	0.00481131	0.0117145	0.00160985	0.054	0.00418375	0	0	0	0.0083675	0.0083675	0.00418375	0	0	0	0	0.0083675	0.00418375	0.0083675	0.0083675	0	0	0.0125513	0	0.0292863	0.00418375	0.0125513	0	0.0125513	0	0.00418375	0.0460213	0.0083675	0.0209188	0.0125513	0.0125513	0.0083675	0.0125513	0	0.0251025	0.016735	0	0.0083675	0	0.0292863
Firmicutes	Ruminococcaceae	Eubacterium_coprostanoligenes_group	OTU3293	0.00146431	0.000209188	0.000267974	0.054	0	0	0	0	0.00418375	0.00418375	0	0	0	0	0	0	0.00418375	0.00418375	0.00418375	0	0.00418375	0	0	0.00418375	0	0	0	0	0	0	0	0.00418375	0	0	0	0	0	0	0	0	0	0	0	0
Spirochaetae	Spirochaetaceae	Treponema_2	OTU150	0.0253117	0.00878588	0.00365526	0.055	0.10041	0.0209188	0.0920425	0.016735	0.00418375	0	0.0083675	0.0376538	0.0418375	0.0083675	0	0.0418375	0.0460213	0.0083675	0.0418375	0.0083675	0.00418375	0.0083675	0.00418375	0.0125513	0	0.0125513	0.00418375	0.0083675	0.0292863	0.00418375	0.0292863	0	0.0083675	0.0083675	0	0.0083675	0	0	0.0376538	0.0125513	0.0083675	0.00418375	0	0
Firmicutes	Christensenellaceae	Christensenellaceae_R-7_group	OTU2369	0.00962263	0.00397456	0.00121411	0.055	0	0.016735	0.0209188	0.0083675	0.0125513	0.0125513	0	0.00418375	0.016735	0.0125513	0.0209188	0.00418375	0.016735	0	0.00418375	0	0.0125513	0	0.00418375	0.0251025	0.0125513	0	0.00418375	0	0.016735	0	0	0	0.00418375	0	0.0083675	0.00418375	0.00418375	0	0	0.0209188	0	0	0.00418375	0
Proteobacteria	Rhodospirillaceae	f_Rhodospirillaceae	OTU3326	0.00292862	0.0016735	0.000846747	0.055	0	0.0083675	0	0	0.0125513	0	0	0	0.00418375	0	0.00418375	0.0083675	0.00418375	0.00418375	0	0	0	0.0083675	0	0.00418375	0	0	0	0	0.0292863	0	0	0	0	0.00418375	0	0	0	0	0	0	0	0	0	0
Actinobacteria	Bifidobacteriaceae	Bifidobacterium	OTU2042	0.000418375	0.00690319	0.00208213	0.056	0	0	0	0	0	0	0	0	0	0	0	0	0	0	0	0	0.0083675	0	0	0	0.0125513	0	0	0	0	0	0	0.0083675	0	0	0	0.0794913	0.0251025	0.00418375	0.00418375	0	0	0	0.00418375	0
Firmicutes	Lachnospiraceae	Lachnospiraceae_ND3007_group	OTU2652	0.0278219	0.0121329	0.00331766	0.056	0.00418375	0.0125513	0.0209188	0.0209188	0.03347	0	0.10041	0.0125513	0.016735	0.03347	0.0251025	0.0418375	0.00418375	0.083675	0.050205	0	0.03347	0.0251025	0.0209188	0.016735	0	0.00418375	0.0083675	0.0125513	0	0.016735	0.03347	0.0083675	0.0209188	0.0125513	0.00418375	0	0.00418375	0.0083675	0.0125513	0.0209188	0	0.0292863	0.0251025	0.0209188
Bacteroidetes	Rikenellaceae	Rikenellaceae_RC9_gut_group	OTU1187	0.00773994	0.00355619	0.000893178	0.057	0.0083675	0.00418375	0.0083675	0.00418375	0.0125513	0.0083675	0	0	0.00418375	0.00418375	0.0083675	0.0083675	0.0251025	0.0083675	0	0.016735	0.00418375	0.0083675	0.016735	0.00418375	0.00418375	0.0083675	0	0.0083675	0	0.00418375	0.0083675	0	0.00418375	0	0.0125513	0.00418375	0	0	0	0.0083675	0	0.0083675	0	0
Bacteroidetes	Prevotellaceae	Prevotella_1	OTU1192	0.0163166	0.00773994	0.00182972	0.057	0.0125513	0.0251025	0.0376538	0.0125513	0	0.0209188	0	0.00418375	0.016735	0.016735	0.0209188	0.0125513	0	0.0083675	0.0251025	0.0251025	0.050205	0.00418375	0.0251025	0.0083675	0	0.00418375	0.0083675	0	0	0	0.0083675	0.0125513	0.0083675	0.0251025	0	0.0125513	0.0209188	0	0	0.0209188	0.0083675	0.016735	0.0083675	0
Bacteroidetes	Prevotellaceae	Prevotella_1	OTU1615	0.00481131	0.00104594	0.00092587	0.057	0.00418375	0.00418375	0	0.00418375	0	0	0.0083675	0.0292863	0.0209188	0.0083675	0.00418375	0	0.00418375	0	0	0.00418375	0.00418375	0	0	0	0	0	0.00418375	0.00418375	0	0	0	0.00418375	0	0	0	0	0	0	0	0	0	0.0083675	0	0
Bacteroidetes	Prevotellaceae	Prevotella_1	OTU1668	0.00209187	0.00753075	0.00105448	0.057	0	0.00418375	0.00418375	0	0.0083675	0	0	0.00418375	0	0	0	0	0.00418375	0	0	0.0083675	0.00418375	0	0	0.00418375	0.0292863	0.0083675	0.0083675	0.00418375	0	0.0125513	0.00418375	0.00418375	0	0	0.0125513	0.00418375	0	0	0.0209188	0.0125513	0	0.0125513	0.016735	0
Firmicutes	Christensenellaceae	Christensenellaceae_R-7_group	OTU2166	0.0399548	0.0232198	0.00350662	0.057	0.0125513	0.016735	0.0209188	0.0585725	0.0376538	0.0711238	0.0543888	0.0209188	0.0209188	0.0794913	0.0878588	0.0585725	0.03347	0.0376538	0.016735	0.0125513	0.0251025	0.0292863	0.0376538	0.06694	0.00418375	0.016735	0.0125513	0.0251025	0.0711238	0.0083675	0.0460213	0.03347	0.03347	0.03347	0.0125513	0.0376538	0.0292863	0.00418375	0.00418375	0.0292863	0	0.0209188	0.03347	0.0083675
Spirochaetae	Spirochaetaceae	Treponema_2	OTU247	0.00104594	0.00522969	0.001088	0.057	0.00418375	0.0083675	0	0	0	0	0.00418375	0	0	0	0	0.00418375	0	0	0	0	0	0	0	0	0.00418375	0.0376538	0.00418375	0.0083675	0	0.00418375	0	0	0	0.00418375	0.00418375	0	0	0	0.00418375	0	0	0.00418375	0.0209188	0.0083675
Spirochaetae	Spirochaetaceae	Treponema_2	OTU201	0.00920425	0.00564806	0.00140916	0.058	0.00418375	0.016735	0.0251025	0.0125513	0.0083675	0	0.00418375	0.00418375	0.0125513	0.0125513	0.00418375	0.00418375	0.00418375	0.0209188	0.016735	0.00418375	0	0.016735	0.0125513	0	0	0.0125513	0	0.00418375	0	0	0	0	0.016735	0	0.0125513	0.00418375	0.00418375	0	0	0.0418375	0.00418375	0.0125513	0	0
Firmicutes	o_Clostridiales	o_Clostridiales	OTU2523	0.00230106	0.00083675	0.000466256	0.058	0.00418375	0	0.00418375	0	0.00418375	0	0	0.0083675	0	0.00418375	0.0083675	0	0	0	0.00418375	0	0	0.00418375	0	0.00418375	0	0	0	0	0.0125513	0	0	0	0	0	0	0	0	0	0	0	0	0	0	0.00418375
Firmicutes	Ruminococcaceae	Ruminococcaceae_UCG-001	OTU2692	0.0016735	0.00648481	0.000917195	0.058	0	0	0	0	0	0	0	0.00418375	0.00418375	0.00418375	0.00418375	0	0.00418375	0	0	0	0.00418375	0	0	0.0083675	0	0.00418375	0.0083675	0.0209188	0	0.0083675	0	0.0083675	0	0.0125513	0	0.016735	0	0	0.00418375	0.0083675	0	0.0125513	0.0209188	0.00418375
Tenericutes	c_Mollicutes	c_Mollicutes	OTU2061	0.0472764	0.0215463	0.00594035	0.059	0.06694	0.03347	0.0585725	0.0543888	0	0.0125513	0.050205	0.083675	0.205004	0.0543888	0.0083675	0.0376538	0.0962263	0.0460213	0.050205	0.0209188	0.0209188	0.016735	0.00418375	0.0251025	0	0.0376538	0.0083675	0.0418375	0	0.0083675	0.0753075	0.0083675	0.0251025	0.0585725	0.0083675	0.0251025	0.00418375	0	0.0585725	0.0125513	0.0083675	0.0292863	0.0125513	0.0083675
[truncated: 1,688 more rows]

## Sheet: core OTUs in LFI and HFI
phylum	family	genus	core otus	LFI	HFI	SEM	p value
								LFI14d_1	LFI14d_2	LFI14d_3	LFI14d_4	LFI14d_5	LFI14d_6	LFI14d_7	LFI14d_8	LFI14d_9	LFI14d_10	HFI14d_1	HFI14d_2	HFI14d_3	HFI14d_4	HFI14d_5	HFI14d_6	HFI14d_7	HFI14d_8	HFI14d_9	HFI14d_10
[truncated: 2,392 more rows]
